# Supplementary material for: Inhibition of BRD4 Attenuates ER Stress-induced Renal Ischemic-Reperfusion Injury
Source: Int J Biol Sci. 2024 Feb 11;20(5):1547–62. doi: 10.7150/ijbs.83040 (PMC10929187; doi:10.7150/ijbs.83040)
Supplement: Supplementary file 2 — Supplementary table 3. [file ijbsv20p1547s2.xlsx]

## Sheet: Tg induced UPregulated
Symbol	logFC	PValue
RAB39B	9.30695	8.60904e-05
AC034213.1	9.0722	4.95077e-09
KLHDC7B	9.00131	1.03426e-24
FUT1	8.78158	1.56949e-08
PAPPA2	7.86458	2.61847e-07
GPR1	7.61948	5.26407e-07
OLAH	7.12099	7.2109e-15
LAMP3	6.78014	5.39211e-26
NMRAL2P	6.69638	2.29219e-05
SLC6A9	6.65162	2.07356e-90
KCNIP4	6.28613	1.21105e-13
NUPR1	6.12086	0.00022317
BEX2	5.95253	2.77329e-67
AL035681.1	5.68529	1.24878e-10
DMGDH	5.41886	7.14921e-07
AC125611.4	5.29729	2.61361e-08
INHBE	5.14294	4.2627e-92
SLC7A11	5.13464	7.66296e-54
PTP4A1	4.56179	4.18692e-07
HID1	4.52141	2.01731e-07
ASNS	4.36179	2.96976e-08
AREG	4.25274	2.23404e-46
CHAC1	4.24153	8.42746e-55
OSCAR	4.15096	8.58048e-10
ULBP1	4.04463	1.42027e-16
CLIP4	4.00996	1.12745e-24
DDIT3	3.98134	2.85721e-42
UNC5B	3.94686	3.7222e-11
GDF15	3.93192	6.32231e-46
DERL3	3.91051	3.91517e-26
PRPH	3.89253	1.9132e-13
VNN3	3.76495	5.776e-07
TM6SF1	3.74445	8.48512e-30
AL356414.1	3.69623	7.48864e-13
RGS16	3.65468	7.96709e-11
SLC22A31	3.64743	7.65091e-05
HSPA5	3.63061	3.10158e-35
MPP7	3.52787	4.86711e-34
HYOU1	3.49406	2.50826e-32
CTH	3.49303	9.17621e-38
IL6	3.47772	2.81702e-26
SEC11C	3.45564	9.17682e-29
TRIB3	3.45383	9.75343e-56
LURAP1L	3.42846	7.75133e-44
BTC	3.41927	0.000119411
IL23A	3.41896	1.11437e-09
PCDH1	3.41627	3.28445e-21
DNAJB9	3.39084	4.7747e-34
IL20RB	3.37699	1.18001e-14
ERICH2	3.37009	0.00025796
ALDH1L2	3.31943	4.92854e-40
CRELD2	3.23287	1.28019e-06
MEI1	3.18279	6.79895e-05
SPX	3.17109	9.29299e-29
DDR2	3.12854	2.38064e-06
HERPUD1	3.07933	6.85129e-31
RCAN1	3.04736	5.02689e-36
CADPS2	3.04465	1.13448e-07
LRRC49	3.0388	1.25427e-19
AL354702.1	3.0264	2.51391e-06
FAM129A	3.01132	1.48564e-43
ERN1	2.98795	1.88028e-43
WARS	2.98258	4.89532e-36
CLGN	2.97615	7.97939e-06
IL21R	2.9617	1.01362e-10
ZMIZ1-AS1	2.94016	8.22269e-09
G0S2	2.92509	2.77524e-20
EREG	2.8984	1.73937e-39
ERO1B	2.86736	3.24523e-19
NDUFA4L2	2.84614	1.0241e-08
MSC	2.79415	1.04856e-33
GOLT1A	2.7892	0.000721429
C6orf48	2.78703	1.08342e-20
ZFAS1	2.77527	3.25332e-23
SDF2L1	2.74424	3.72064e-20
LCN2	2.73843	4.87526e-05
CDKN1A	2.7348	0.000515458
ALOX5AP	2.73166	1.819e-12
AC135721.1	2.72876	0.00125858
CDH4	2.72808	0.000872493
AC010327.3	2.71862	1.77991e-05
ZFAND2A	2.71859	4.37175e-17
AL121772.1	2.71791	6.49895e-06
PDE2A	2.69551	0.000130184
SLC22A15	2.6904	2.77313e-21
FLRT1	2.68233	2.77086e-06
ITPKA	2.66964	2.09794e-21
FICD	2.66887	1.17656e-21
SLC43A1	2.63183	1.18784e-07
CRYM-AS1	2.62895	0.000617912
NUCB2	2.62004	1.01814e-20
SLC3A2	2.56074	2.53452e-24
ICA1	2.50129	0.00400113
OCLN	2.48256	6.04259e-09
NGF	2.46653	2.66415e-12
GAS5	2.46613	1.91976e-19
CAMTA2	2.44934	4.7455e-20
BX640514.2	2.436	2.10535e-07
SYVN1	2.43455	3.0645e-14
C5AR1	2.42422	5.59299e-17
IL1A	2.40712	0.00282232
MKX	2.4038	4.41526e-05
SESN2	2.40325	3.25896e-28
CSF3	2.39563	0.00465105
CRYBG2	2.39035	4.21845e-10
NRCAM	2.38969	2.53239e-05
C10orf143	2.38341	0.00215542
HSP90B2P	2.37204	1.73392e-09
ATP2B1-AS1	2.37139	2.64744e-05
CRELD1	2.36547	6.80563e-15
ADGRB1	2.36295	0.00118394
GADD45A	2.3484	7.38721e-13
HSP90B3P	2.34203	0.00163281
PABPC1L	2.34109	8.6828e-28
PDIA4	2.33966	9.55599e-15
C5orf56	2.32832	2.39545e-08
SLC7A5	2.32123	7.44879e-26
AC012181.1	2.31898	3.1678e-05
SYTL1	2.31738	0.00239184
HSP90B1	2.31372	2.28949e-19
KIF26B	2.31208	3.46908e-06
SEL1L	2.31138	2.59726e-21
WIPI1	2.29138	1.73568e-13
MIA2	2.29003	2.25463e-21
AC010618.3	2.27683	0.000579289
AC012181.2	2.25115	0.000273454
TUBE1	2.25084	1.05376e-20
SEL1L3	2.24992	3.68619e-20
TMEM249	2.24909	0.00293444
DNAJB11	2.24806	8.66102e-20
MSTO2P	2.24071	2.31128e-07
SLC25A25-AS1	2.23804	6.65717e-10
LARP6	2.23506	7.74785e-22
CXCL3	2.23465	3.54835e-17
TMC3-AS1	2.23163	0.00141699
MOCOS	2.23039	8.09641e-24
SYNE1	2.22314	7.76543e-22
ANK2	2.22054	3.58078e-17
ARFGEF3	2.21475	1.93308e-06
MANF	2.20948	3.19748e-15
LINC01881	2.19666	0.00454317
TTC39B	2.192	8.08049e-08
AC018413.1	2.1694	0.0096993
SLC35B1	2.15756	1.08651e-12
AC007405.3	2.14679	0.00134646
EML2-AS1	2.14464	0.000202347
NAMPTP1	2.14125	3.59337e-18
LINC01134	2.1402	0.00226391
MSTO1	2.13956	4.41512e-10
PRSS16	2.13631	1.48501e-06
SLC1A4	2.13056	6.02815e-22
FAM86B3P	2.12005	0.00111623
PCK2	2.11329	5.90301e-20
TRIML2	2.10979	2.4879e-13
FYN	2.10566	0.000368933
ARHGEF2	2.10409	7.54041e-25
SNHG8	2.1018	3.88806e-15
RBM20	2.10179	1.29097e-05
PPP1R15A	2.09291	1.60022e-11
AL118511.1	2.09291	0.00257073
STXBP5-AS1	2.09267	0.000613893
AP000688.2	2.08687	0.000613003
MFAP3L	2.08179	1.10846e-16
ARHGAP40	2.0705	1.52268e-16
LONRF2	2.06211	5.54158e-07
SYBU	2.06008	5.24723e-12
NBR2	2.05955	1.15708e-09
NAMPT	2.05329	1.94753e-20
SLC10A5	2.0461	0.00159392
LINC00662	2.04561	6.22549e-17
SLFNL1-AS1	2.04463	0.0103625
TMIE	2.03962	3.23179e-11
IDH1	2.03164	1.17386e-21
SYTL3	2.02474	7.11462e-14
BEX4	2.02378	9.31772e-09
CARS	2.00648	1.84792e-21
MXD1	1.98858	3.78194e-15
LINC00471	1.98553	0.000242646
ABLIM3	1.98528	2.33137e-21
AC007032.1	1.98086	0.00515962
PINLYP	1.97312	0.000589773
GARS	1.97122	2.83362e-20
SMG1P7	1.97089	1.33052e-10
SERPINB8	1.96715	6.22073e-16
SDCBP2	1.96344	0.00784012
ARRDC4	1.95534	8.20035e-13
ZFHX4-AS1	1.94382	0.000647326
DNAJC3	1.94372	1.78509e-17
GYPC	1.93899	6.22613e-20
CNKSR1	1.93758	0.000330318
DNAJC12	1.92922	4.21019e-12
C17orf51	1.92459	6.77269e-15
AARS	1.92119	3.22263e-18
CEBPG	1.91565	2.44576e-18
EXOSC6	1.91355	7.89048e-15
ZNF804A	1.91165	0.00354372
THBD	1.88553	1.13383e-10
RBCK1	1.87938	2.35018e-17
SLC33A1	1.87641	2.03208e-12
SELENOS	1.86904	6.03929e-10
DNAJC3-DT	1.86889	1.48963e-06
MATN1-AS1	1.86821	0.00172665
IRF1	1.86311	4.47049e-19
GRB10	1.85942	4.1399e-16
AC087741.1	1.85797	0.00177092
ZFAND1	1.85765	1.12808e-16
IFRD1	1.85665	6.79008e-19
TLR3	1.85622	0.00226391
FLJ22447	1.84592	0.00314932
LPXN	1.83299	0.00032093
AC007906.2	1.83247	0.00100366
VEGFA	1.82359	4.50431e-11
CLDN1	1.81846	4.39149e-10
CD55	1.81719	8.05911e-13
PSAT1	1.8164	3.2752e-15
AC017104.5	1.81245	0.0105904
GFPT1	1.81032	2.46998e-17
RPS27	1.80448	4.1387e-08
SARS	1.80305	8.88354e-17
FTH1P3	1.80134	0.00108423
SH3TC1	1.79696	7.98335e-08
TTLL11	1.79355	8.77951e-05
GPAT3	1.78854	6.51223e-09
SPATA17	1.78114	5.38384e-05
EIF4EBP1	1.77885	5.94381e-13
TMEM198	1.77323	4.46052e-05
FBXO25	1.77301	4.30075e-08
XK	1.77041	0.00227924
BEX5	1.76907	0.00688806
MTHFD2	1.76038	7.89914e-16
SERP1	1.75578	3.43903e-09
LRRC37A3	1.74945	0.00140978
CANX	1.7486	6.72822e-17
SUGT1P4-STRA6LP	1.74778	0.00622806
SEPHS2	1.74208	2.11314e-14
HIST1H3E	1.74045	0.00719068
CD22	1.73848	0.00312167
CIDECP	1.73107	8.81035e-08
SLC16A6	1.72943	0.000139853
FAM86EP	1.72757	0.000290474
CCPG1	1.72512	2.17961e-12
NFIL3	1.71782	2.24944e-14
TMEM79	1.71586	3.45092e-10
TCEA1	1.71316	1.17861e-14
AC067930.4	1.71242	0.00688945
TXNIP	1.71075	7.64744e-10
SNHG5	1.70794	4.5023e-09
ANXA1	1.70646	9.24022e-11
RNF41	1.69704	2.45342e-13
TRIM16L	1.69589	3.69196e-09
AL591485.1	1.69538	3.69912e-05
GMDS-DT	1.69271	6.87286e-06
AC005736.1	1.68517	4.67856e-07
CEACAM19	1.68142	0.00699445
AC233992.2	1.68023	0.00807939
AC006001.2	1.67893	0.00777791
ID2	1.67582	9.28284e-05
IL31RA	1.67386	1.37292e-09
HMOX1	1.66912	1.77137e-05
AP002478.1	1.66788	0.000882447
C6orf132	1.66481	8.40819e-09
TAF1A-AS1	1.66261	0.000226068
SHMT2	1.64962	4.55326e-13
ATP2B1	1.64336	2.35044e-14
MILR1	1.64222	0.000321239
SLC18B1	1.64151	3.59709e-15
GMPPA	1.64118	8.43029e-10
SNTB1	1.63549	0.00495239
LMO4	1.62898	1.17398e-13
TMEM41B	1.62631	1.04124e-12
PYCR1	1.62187	1.35357e-09
Z97989.1	1.61427	0.00508047
DNAJC10	1.61397	6.43115e-14
ATP6V0E2-AS1	1.61351	3.75079e-05
OSGIN1	1.60703	4.34873e-09
HAX1	1.60507	5.79712e-11
BCDIN3D	1.60466	9.78261e-06
CCDC171	1.60364	5.34989e-05
GCNA	1.60323	4.96657e-05
AC017104.4	1.6012	0.00876523
TBX19	1.5984	0.000106787
TRPV3	1.58968	4.18284e-05
HOXD-AS2	1.58878	0.000579872
IFI16	1.58829	2.39528e-12
UPP1	1.58779	1.1086e-13
TMEM158	1.58111	4.23118e-05
ARG2	1.58021	3.69487e-08
LSMEM1	1.57838	0.000222878
NECAB2	1.5781	0.00967786
PLD6	1.5775	0.00022217
SBDSP1	1.57668	6.80557e-08
LINC00888	1.57528	1.18585e-06
KIF9-AS1	1.57471	0.00115341
EFCAB6	1.57433	0.00245452
NTNG1	1.57051	5.92835e-06
TNFRSF9	1.56734	6.19755e-13
NFE2L1	1.56598	4.63572e-15
CDC42EP3	1.56264	1.64608e-10
CDCP1	1.56219	3.47912e-09
STEAP1	1.56186	5.03067e-09
CCNB1IP1	1.56117	8.00334e-13
SLC38A5	1.55904	0.000220952
BLVRB	1.55852	1.31641e-08
SLFN5	1.55679	2.77928e-08
CLDN11	1.55572	2.38978e-07
ST6GALNAC4	1.55307	1.82959e-11
TCEA1P2	1.55287	0.000393381
AL031985.3	1.55059	1.60473e-05
SRPRB	1.54738	4.62745e-08
FADS3	1.54204	1.9837e-09
NMRK1	1.53954	0.000572713
SLC9A1	1.53513	2.14651e-10
DDIT4	1.53423	9.93491e-08
MST1	1.52562	0.00290863
FTH1	1.5239	1.01159e-10
RGS20	1.52062	7.11798e-07
MID1IP1	1.51943	4.80942e-12
AC095057.3	1.51823	0.0059406
STAC	1.51695	1.01342e-08
SAT1	1.51674	5.32002e-10
PMAIP1	1.51518	3.10329e-13
IL15RA	1.51372	6.86481e-06
ZNF790-AS1	1.51079	0.00736095
YARS	1.5101	1.85758e-12
C2CD2L	1.50915	2.37409e-07
HSD17B7P2	1.50332	0.000158106
VNN2	1.49915	2.22969e-06
AC073335.2	1.49703	2.2893e-05
PFDN2	1.49364	7.1384e-08
CCDC163	1.49285	4.35565e-05
AHRR	1.49121	0.00294905
AC107959.1	1.48701	0.00272195
PSPH	1.48298	8.86956e-12
SMPDL3B	1.48223	3.06448e-06
EPB41L4B	1.48017	8.51501e-09
BNC1	1.47572	0.000132365
MAGT1	1.46318	4.01856e-12
LRRC29	1.45991	0.00612003
LINC00960	1.45911	5.92528e-06
PTPRH	1.45799	2.27665e-07
CD274	1.45788	3.58876e-06
SEC61A1	1.45464	2.48987e-09
AKNA	1.45255	2.06491e-10
AL390729.1	1.45249	0.000905945
PPIB	1.45216	2.56009e-09
PANX2	1.45112	5.22618e-08
SLC10A7	1.45021	5.19729e-08
LINC01138	1.4502	0.00482748
FBXL6	1.44969	7.26512e-07
GPRASP1	1.44777	2.93388e-05
TRIM25	1.44664	3.45125e-11
SGTB	1.44646	1.36827e-07
SLC1A5	1.44382	2.94477e-12
NUP50-DT	1.44214	0.000684142
C14orf28	1.43567	0.000309993
MSC-AS1	1.42943	2.55054e-08
COPZ2	1.42914	1.42394e-07
APOL3	1.42823	0.000271926
ZCWPW1	1.42746	8.27379e-06
PRKCE	1.42741	1.60314e-07
AP003469.4	1.42142	0.0058876
TBX15	1.41869	2.53304e-08
ATP6AP1L	1.41578	0.0103244
SNHG17	1.41518	1.42446e-09
WFS1	1.41397	1.89597e-05
UFM1	1.41376	4.48048e-09
STC2	1.41356	2.85209e-07
SLC7A1	1.41103	1.14506e-10
SLC35F6	1.40508	2.04074e-07
PDIA3	1.40065	3.3158e-10
TVP23C	1.39836	0.000467547
BBC3	1.39829	2.72706e-07
MPC1	1.3944	2.09938e-06
SLC16A12	1.39358	0.000214581
APOL6	1.3908	8.63269e-10
DYRK4	1.38426	8.43872e-05
PROB1	1.38281	0.00403471
GCLM	1.3795	6.65861e-07
SNORA73B	1.3778	0.00031604
FTL	1.37767	7.33039e-09
SELENOK	1.37643	3.34775e-06
C3AR1	1.3751	0.00189265
RHBDD1	1.3695	1.71224e-08
SIL1	1.3679	4.44078e-08
UGDH	1.36349	3.88102e-08
MARS	1.3606	3.1815e-10
AC141586.1	1.36015	0.00152687
GBAP1	1.35898	0.000394827
EDEM1	1.35848	6.07908e-10
TOM1	1.35645	1.83713e-09
LINC01426	1.34761	0.0016716
SCG5	1.34735	0.000153713
CYP4V2	1.34427	7.55832e-06
BCAT1	1.34371	4.0269e-10
CACNB1	1.3433	7.08114e-05
ODF3B	1.33626	0.000606372
TMEM44-AS1	1.33435	0.00183127
NEURL2	1.33404	0.00107721
SLC39A14	1.33388	1.69276e-10
APTR	1.33295	1.60662e-06
GCC1	1.3318	7.85717e-10
PHLDA3	1.32767	1.06744e-06
FGF2	1.32646	2.5108e-08
REPS2	1.32607	0.00560944
P4HB	1.32577	3.70337e-09
UBA6-AS1	1.32488	2.60001e-06
NRP2	1.3235	4.76331e-08
TMEM205	1.3226	3.33619e-07
TCEANC	1.32029	0.00760333
PLEKHF1	1.31778	8.07162e-07
SEC63	1.31745	1.95142e-08
LCA5L	1.31624	0.00104994
FAM241A	1.31621	0.0102634
TATDN1	1.31572	1.2852e-06
UHRF1BP1	1.31445	3.65824e-10
BTG1	1.31212	1.22643e-06
SLC29A3	1.31132	0.00204013
AC084033.3	1.31125	0.000270939
SNHG15	1.31035	1.89819e-08
RRN3P1	1.30814	0.00181371
DLGAP1-AS2	1.30801	1.27255e-05
DDX49	1.30698	1.65987e-06
LINC00623	1.30592	0.000749207
HSPA9	1.30585	1.83227e-08
AC138150.2	1.30554	0.00420418
FIRRE	1.30533	0.00164458
CXCL2	1.305	1.4941e-09
CBX4	1.30453	8.34396e-07
ACSS1	1.30394	1.55557e-06
HKDC1	1.30387	3.57232e-08
CEBPB	1.30304	5.11186e-09
MFSD2A	1.3022	1.03298e-05
XPOT	1.29997	1.29976e-10
AC097359.2	1.29808	0.00570399
MORN4	1.29692	4.51554e-06
CX3CL1	1.29542	8.01767e-08
CHMP4C	1.29427	3.00043e-07
FAM86DP	1.29417	4.76373e-05
PPIL6	1.29346	0.00464197
OS9	1.29235	2.23697e-08
GTPBP2	1.28521	1.34341e-10
SLC16A1-AS1	1.28388	7.55445e-08
TBRG1	1.2833	1.21434e-07
IARS	1.27985	7.58503e-10
SAMD9L	1.27968	0.00395918
FAM86C1	1.27732	0.00378108
AC004980.1	1.27556	0.000267945
NR3C2	1.2749	0.000701416
PDIA6	1.27288	1.27797e-08
AC089983.1	1.27207	0.00461114
IBTK	1.26927	1.31693e-08
WDR25	1.26591	7.37137e-05
CLDN16	1.26549	0.0019977
ABCC9	1.26552	0.00331187
DERL2	1.26278	6.88379e-07
XBP1	1.26252	8.86424e-09
AL662795.2	1.25949	0.000143199
NANS	1.2563	1.09049e-05
MTDH	1.25299	6.78947e-09
IL1RL2	1.25305	0.000173246
EAF2	1.25295	0.00105049
BBOF1	1.25216	2.03008e-05
ERP44	1.25106	6.29682e-07
TLCD2	1.25094	6.11956e-06
WDR45	1.24892	1.66369e-08
SQSTM1	1.24808	5.53994e-09
SSR4	1.24801	3.42744e-07
SEC23B	1.24754	3.58898e-08
RNF187	1.24294	1.66098e-08
SOCS2	1.24176	0.0105855
ALG12	1.24043	3.04049e-06
LTB4R	1.24017	5.37098e-06
ALG5	1.24004	3.7698e-06
GPR35	1.23505	0.00824368
ZFP69B	1.23495	0.000243052
AEN	1.23365	5.62536e-05
MPV17L2	1.23275	5.73177e-05
AC020978.5	1.23033	0.000151951
FBXO42	1.23028	3.97525e-08
HEIH	1.22381	0.000300087
MSR1	1.2234	1.5178e-07
MYCL	1.22313	0.000159648
PSMG3-AS1	1.22024	0.00356017
KRT10	1.22023	1.05684e-05
PTPDC1	1.21996	2.54178e-08
WDR41	1.21968	2.20103e-06
VNN1	1.21947	0.000774635
MAFF	1.21857	3.38774e-06
THAP9-AS1	1.21519	8.82526e-09
LINC02035	1.21307	0.00197582
LINC00909	1.21262	4.27901e-06
TSPYL2	1.21183	2.54064e-05
RPARP-AS1	1.21125	1.07137e-05
TMED2	1.20819	3.22527e-06
HSPA13	1.20694	5.18727e-08
DNHD1	1.20618	2.66174e-05
HSPBAP1	1.20582	4.19842e-06
AC007388.1	1.20582	0.000116907
GMPPB	1.20487	3.14856e-07
SRP19	1.20469	6.23739e-06
EDEM2	1.20405	3.31023e-05
ATP6V0A2	1.20328	6.48744e-07
HSD17B7	1.20164	1.57576e-05
TMEM50B	1.19994	4.87105e-07
PLK3	1.1988	2.01608e-06
LINC01547	1.19655	0.00967845
BEND7	1.19512	4.60927e-05
PHGDH	1.19467	9.23301e-09
TXNRD1	1.19342	2.22144e-09
KLHL35	1.19272	3.60473e-06
UBE2J1	1.19246	3.78551e-06
RARRES3	1.19223	0.00281223
GLRX	1.19126	8.07207e-05
TMEM159	1.19024	9.60454e-08
MED10	1.18992	3.12271e-06
THAP10	1.18742	0.000157612
DAGLB	1.18071	7.12168e-05
KCTD21-AS1	1.1806	0.00573687
ACSL5	1.18054	0.000921628
TCP11L2	1.17719	0.00287487
SRM	1.17708	0.000136275
AFF3	1.17562	0.000366848
SHISA9	1.17451	0.000397744
AC010186.3	1.17384	0.00268891
SNHG1	1.17352	5.16278e-08
LZTFL1	1.17334	7.57264e-07
DMKN	1.17235	0.000135265
ABCB6	1.17039	0.00040897
CCND2	1.1701	0.000233878
HOXD8	1.16792	0.000303399
CCDC91	1.16764	2.58156e-07
KLF4	1.16762	0.000963472
LRRC75A-AS1	1.16684	1.5345e-07
PSMB10	1.16638	2.48395e-05
HIST1H2AC	1.16547	0.0105094
PNPLA8	1.16494	8.28099e-08
PVR	1.1642	1.00781e-07
MYDGF	1.16364	3.56433e-06
C16orf58	1.16291	3.71331e-05
PNPLA7	1.16123	0.00599076
SSR1	1.16107	6.36876e-08
PYROXD1	1.16105	4.03658e-05
PIGA	1.16084	6.14377e-08
VLDLR-AS1	1.16079	0.00131892
SLC7A2	1.15994	6.65265e-06
SUSD6	1.15984	0.000195198
AC124798.1	1.15933	0.00138782
PLPP5	1.15739	5.96473e-05
CYP2R1	1.15465	7.57254e-06
JMY	1.15418	1.03329e-05
ALG2	1.15399	5.82301e-07
BEST1	1.15316	0.00146998
AL109615.3	1.15255	0.00359167
CYB561	1.15193	1.39138e-06
QPCTL	1.15126	1.11221e-06
TMEM39A	1.14976	5.77672e-07
CXorf40B	1.14948	3.0824e-05
CCDC113	1.14884	0.000880904
RRP12	1.14843	2.92999e-05
CCR10	1.14671	0.0091573
USP36	1.14659	4.99938e-07
JAK2	1.1461	0.00161593
RXYLT1	1.14604	3.93595e-05
RNF185	1.14497	3.45783e-07
NKAP	1.1446	2.71138e-05
PIM2	1.1433	0.000338172
ZNF165	1.1429	0.00947399
GFOD1	1.14277	0.00313041
AC243964.3	1.14263	0.000110137
PREB	1.14185	7.36277e-05
AC139887.2	1.14142	0.00727921
KCNMA1	1.14083	4.62947e-07
GPT2	1.14051	9.8635e-08
AL353743.1	1.13764	0.00913523
AC093157.1	1.13686	0.00199464
NSMAF	1.13138	4.13484e-07
AC009779.2	1.13068	0.000412043
PTGES2	1.12984	6.5976e-08
RPL22L1	1.12932	3.3054e-06
FKBP2	1.12861	6.87424e-05
LINC00174	1.12853	0.000687611
P2RX4	1.12618	8.12308e-06
ZBED3-AS1	1.12474	0.00574783
TRIM16	1.12431	0.000322757
MIR193BHG	1.12396	0.00161595
CFB	1.12257	0.000593112
GOLGA5	1.12226	2.73669e-05
SFTA1P	1.11747	0.000635541
LOX	1.11691	0.000476946
MAP1LC3B	1.11566	1.14818e-06
SNX24	1.11563	1.42225e-05
DNAL1	1.11381	1.01631e-06
GPR108	1.11369	1.96747e-06
RPP40	1.11329	0.000912825
GALK2	1.11314	5.31019e-05
SEC24D	1.1131	2.08777e-06
NEK8	1.11088	0.000300172
SLC48A1	1.11062	5.26736e-05
TMEM45A	1.11041	6.31441e-06
ASAH2B	1.11024	0.00950859
RPGR	1.10998	2.08851e-05
DDOST	1.10952	5.00016e-07
TMEM184A	1.10888	8.57393e-06
PCBP1-AS1	1.10778	1.24452e-05
EIF1	1.10765	8.17506e-07
SPSB2	1.10744	0.00182512
DPAGT1	1.10446	0.000386422
C7orf31	1.10423	0.000169148
HCG18	1.10362	3.81085e-07
EPB41L4A-AS1	1.10335	0.000194222
PAQR5	1.10327	0.000830065
DISP1	1.10294	0.00237272
GCH1	1.10281	1.15913e-05
MID2	1.10258	1.86718e-05
PDIA3P1	1.10261	0.00230915
SLC52A2	1.10046	1.8653e-05
MAP3K7CL	1.09739	0.00153371
FRG1BP	1.09729	0.00274744
MTHFR	1.09601	0.000160373
AKTIP	1.09551	0.000325226
EXOSC1	1.09541	5.20509e-05
CXCL8	1.09282	1.79858e-06
LINC01239	1.09217	0.00427601
SDSL	1.09184	0.00285565
ASS1	1.0903	7.62816e-07
KITLG	1.08814	4.35647e-06
POLR3C	1.08806	7.19461e-06
TNFRSF10B	1.08792	1.05598e-07
RABAC1	1.0873	0.000380747
SRA1	1.08428	6.34556e-05
CREBRF	1.08337	0.000294741
RETSAT	1.07742	0.000370624
HAGLR	1.07708	5.90834e-05
NMI	1.07652	0.000108025
JHY	1.07598	0.00479906
CLCN3	1.07429	2.00146e-07
OSTC	1.07301	3.87097e-06
GLRX2	1.0725	7.64212e-05
TMEM241	1.07181	0.000112764
WDR5B	1.07113	0.000123071
SGPP2	1.07043	0.00354666
SRSF8	1.06822	0.000231095
EXOSC5	1.06734	0.00021429
C1orf43	1.06615	1.25046e-06
SLC6A15	1.0661	2.93879e-05
NRSN2-AS1	1.06563	0.00191068
CALR	1.06537	8.91731e-07
ZMAT3	1.06526	0.00166947
GHITM	1.06457	4.5174e-07
EEF2KMT	1.06443	0.00455308
BLOC1S3	1.06307	9.53059e-05
ARSG	1.06232	0.00214459
ZNF213	1.06221	0.000554123
ZBTB11-AS1	1.06192	0.00571531
SLC30A7	1.06168	3.64047e-06
UCHL1	1.06124	1.55979e-06
NDUFAF2	1.0605	0.000382446
PLEKHA6	1.05162	0.000616111
HERC2P3	1.05086	0.00815984
SSR3	1.05075	1.318e-05
PEMT	1.04934	0.000438508
LONRF3	1.04704	0.00553037
HDDC3	1.04687	0.00318232
CREB3	1.04544	0.000131214
DERL1	1.04442	1.79781e-06
AKAP17A	1.043	2.06001e-06
LMAN1	1.0392	7.18429e-07
CCDC90B	1.03842	0.000619835
TMEM182	1.03821	0.00010424
IDUA	1.03787	0.00923264
DTD1	1.0378	1.39336e-05
SNHG11	1.03766	0.000474837
CCDC122	1.03762	0.00110016
DNAJC1	1.03709	0.00023396
YDJC	1.03688	0.000130917
MON1A	1.03673	0.00902557
AL450992.2	1.03591	0.00219952
ZCCHC7	1.0325	4.65584e-05
CRYBB2P1	1.03248	0.000221167
TMEM171	1.03208	0.0046459
DDRGK1	1.0318	8.85237e-06
ZNF319	1.03128	4.77546e-06
TXNDC12	1.02993	6.52824e-05
TRAM1	1.0284	2.61688e-05
EIF2AK3	1.02639	4.6575e-06
TIMM44	1.02632	3.0047e-05
ERAP1	1.02576	1.62297e-06
KCNG1	1.0243	0.00601436
SDR42E1	1.02406	0.000928677
FLRT2	1.02382	0.000143154
CTSD	1.02314	8.34327e-06
TRANK1	1.02113	0.00781997
RFPL1S	1.02096	0.00851431
AC080112.1	1.02029	0.00818595
YRDC	1.01996	4.85474e-05
DHX58	1.0181	0.00437682
SBF2-AS1	1.01797	0.00387054
TVP23B	1.01788	0.000126767
LINC01128	1.01689	0.00155883
FTX	1.01638	1.47369e-05
HOXB9	1.01545	9.27545e-06
AMPD3	1.01467	0.000325079
DNAJC6	1.01369	0.0019811
SLC31A1	1.01262	1.82118e-06
RAB3IL1	1.01242	0.00191773
CGRRF1	1.01167	0.000601681
CDK20	1.01151	0.000245141
MSMO1	1.01075	2.42565e-06
RPN1	1.01056	4.07517e-06
TMEM150A	1.01019	0.0018712
HM13	1.00962	1.42581e-05
KIZ	1.00946	0.00163792
TIMM9	1.00892	3.66941e-05
GEM	1.00696	0.000790328
CFAP36	1.00686	0.000153257
NFXL1	1.00614	8.25747e-05
CISD2	1.00583	3.6943e-05
RN7SL2	1.00573	0.00588035
PTRH1	1.0052	0.00437676
EIF5	1.00512	4.90125e-07
TYMP	1.00458	0.00260475
MCEE	1.00458	0.00897459
TMEM99	1.00353	0.000714795
PGPEP1	1.00321	0.000196669
TMEM208	1.00287	9.67485e-05
C17orf100	1.00208	0.00589781
AL031587.5	1.00108	0.000364714

## Sheet: Tg induced DOWNregulated
Symbol	logFC	PValue
CTDSPL	-1.00003	0.000195048
KALRN	-1.00051	3.35729e-05
RIPK4	-1.00091	0.00342398
AIF1L	-1.00229	6.65524e-05
C9orf3	-1.00346	6.0727e-05
BCL11A	-1.00429	0.00398301
PCNA	-1.00484	0.00102062
DMD	-1.00539	0.000323277
EPB41L2	-1.00552	7.51549e-07
KANK2	-1.00619	0.000127844
CASP6	-1.00627	4.80272e-05
CHAF1A	-1.00644	0.0026011
GINS4	-1.00668	0.000879288
CELSR2	-1.00692	1.22369e-05
RHOB	-1.00845	0.00174451
FANCB	-1.00869	0.00244676
NRIP1	-1.00879	0.00296398
RIN2	-1.00978	2.13701e-05
F2RL1	-1.01009	0.000714185
ACYP1	-1.01277	0.00508163
UBE2C	-1.01355	5.27098e-05
C4orf3	-1.01394	0.00027224
DDX12P	-1.01432	0.00421891
TUBA4A	-1.01456	4.21432e-06
MYBL1	-1.0163	9.39118e-05
CCDC34	-1.01746	2.52618e-05
ANTXR1	-1.01797	3.1846e-06
TROAP	-1.02145	2.90858e-05
SFN	-1.02155	0.00139425
TMEM56	-1.02182	4.23788e-06
CLMN	-1.02186	0.00115353
LRRC3	-1.02219	0.00216889
PLS3	-1.02292	4.76021e-07
GALNT2	-1.02381	5.61492e-07
PXYLP1	-1.02428	0.00114436
GCHFR	-1.0249	0.000127563
PTPRE	-1.02612	0.0010644
CYP24A1	-1.02755	0.000505265
ITM2C	-1.02835	6.15877e-05
LUZP1	-1.02995	1.02383e-05
PRC1	-1.03067	0.00252567
TRIM47	-1.03094	1.4996e-05
HOXA10	-1.03136	1.47977e-06
GPX3	-1.0313	4.61643e-05
OSBPL5	-1.03297	0.000344219
LINC00997	-1.03523	0.00870324
TRIM59	-1.03538	1.65853e-05
ZNF799	-1.03578	0.00762522
TNS2	-1.03611	0.000142729
RFC3	-1.03635	0.00119287
CEP152	-1.03696	5.24931e-05
MGAT5B	-1.03943	4.68532e-05
QPRT	-1.04013	1.29329e-05
TLL1	-1.04214	0.006759
VIM	-1.04291	6.18486e-07
BNC2	-1.0454	0.00482602
GAREM1	-1.04668	0.000232791
PRAG1	-1.04902	4.58493e-05
NEXN	-1.04931	0.000282845
PROS1	-1.04952	3.23003e-05
SPACA6	-1.05039	0.00382781
CTSF	-1.05173	0.00022968
CDT1	-1.05493	0.00250327
OTUB2	-1.05537	0.00080135
POU5F1	-1.05568	0.0106559
CIP2A	-1.05642	9.60345e-06
SHCBP1	-1.05722	5.46492e-06
CNN3	-1.0579	3.85466e-07
SEMA3B	-1.05806	0.000758145
RAP1GAP	-1.05889	0.00280695
DYRK2	-1.06133	4.36091e-07
SOCS3	-1.06139	0.000135067
CKS2	-1.0616	6.54526e-06
MYL9	-1.0629	0.000100612
IRS1	-1.06517	1.09627e-05
RHOBTB2	-1.06705	0.00101816
TMEM14A	-1.06869	1.23161e-05
DIAPH3	-1.07123	9.44084e-06
FAM84B	-1.07144	2.04496e-05
LMNB2	-1.0726	9.80064e-07
PMEPA1	-1.07381	2.25631e-07
PRKX	-1.0745	4.39267e-06
TMEM107	-1.07572	0.000320031
GALNT1	-1.07715	0.000102493
IGFBP7	-1.07794	2.41931e-06
TUBA1B	-1.07798	9.60974e-07
MASTL	-1.07875	1.55399e-05
CTGF	-1.07883	1.55142e-07
MIS18BP1	-1.08081	2.04025e-07
SLC39A10	-1.08124	1.99156e-06
DUT	-1.0814	0.000103939
MMD	-1.08167	4.81544e-05
NCEH1	-1.08203	3.06422e-05
MAP3K6	-1.08231	3.13704e-05
ARHGEF40	-1.08284	3.54064e-07
ARRB1	-1.08472	0.000325957
PABPC4L	-1.08618	0.000456637
POLE2	-1.0876	0.00153492
GLDC	-1.08814	0.00929623
ZNF618	-1.08829	7.92057e-07
ZSCAN16-AS1	-1.08968	0.00510282
PTTG1	-1.09017	2.30922e-06
DIXDC1	-1.09099	2.63303e-05
C8orf58	-1.09194	3.65742e-05
NAPEPLD	-1.09236	0.000876615
BCORL1	-1.09455	2.87465e-06
GLCCI1	-1.09474	0.000223266
CCDC77	-1.09495	2.37326e-06
GAS6	-1.09578	1.57424e-05
HAVCR1	-1.09599	0.000431468
POLD1	-1.0964	0.000111096
MATN2	-1.09676	1.25043e-05
TSPAN2	-1.09703	9.97113e-07
UHRF1	-1.09882	0.0013132
CAV1	-1.09944	7.54258e-08
FBXO5	-1.1012	1.71867e-06
NET1	-1.10312	2.96392e-06
KCNH2	-1.10653	0.00197979
CRYZ	-1.10769	1.70887e-07
ZNF738	-1.10771	4.71359e-05
AC022150.4	-1.10766	0.00530152
RAD51AP1	-1.10835	1.48428e-05
CCNB2	-1.11337	6.24034e-06
AKAP12	-1.1137	0.000506
SLC44A1	-1.11477	3.88763e-07
CDK14	-1.11546	7.81633e-07
UNC119	-1.11624	1.25628e-06
FSCN1	-1.11631	3.69926e-08
TSPAN12	-1.11652	2.01376e-05
GREB1L	-1.11747	0.000160968
SALL2	-1.11932	5.95544e-06
ADORA1	-1.11944	8.50751e-05
DSCC1	-1.11945	0.00125392
RECQL4	-1.12017	3.10417e-07
FHOD3	-1.12072	1.62837e-06
BIRC3	-1.12093	0.000372272
KCNN4	-1.12262	0.00119974
PLD2	-1.12439	2.44684e-05
ARSJ	-1.12456	5.45655e-07
BICC1	-1.12727	1.90218e-06
LACTB	-1.12843	1.17539e-06
TBC1D2B	-1.12942	4.3886e-05
RAB15	-1.12987	5.14828e-06
RECK	-1.13127	3.45681e-06
PRICKLE2	-1.13174	7.39828e-07
TAGLN	-1.132	1.61574e-06
EHD1	-1.13204	1.84664e-06
NCAPD3	-1.1329	0.000271683
CCSAP	-1.13348	3.24383e-06
KIAA1324	-1.13376	0.00764251
UBE2E3	-1.13551	1.39073e-07
JPH2	-1.13587	2.01235e-05
KLHL25	-1.13634	9.34905e-05
FANCD2	-1.13662	9.15673e-06
STARD13	-1.13728	5.99311e-05
AASS	-1.13974	0.000909932
GALNT11	-1.14073	5.41296e-06
ACACB	-1.14084	3.38854e-05
NEDD9	-1.14242	1.7116e-05
IRX5	-1.14257	0.00212789
GAS2L1	-1.1427	1.08764e-05
SELENBP1	-1.14304	1.65908e-06
IFFO2	-1.14524	2.11544e-06
PLCB3	-1.14556	3.25858e-06
PKMYT1	-1.14628	2.78144e-05
RBM12	-1.15049	2.32884e-07
EML1	-1.15156	0.00410878
HOXA3	-1.15201	2.86306e-06
RAB30	-1.15334	0.00061443
H2AFX	-1.15736	1.87757e-06
TTYH3	-1.15872	3.07158e-06
TTC9	-1.15947	0.00283168
RRM1	-1.16092	4.44329e-05
AC020915.3	-1.1609	0.000697491
ATP8B3	-1.16154	5.81792e-05
AP1M2	-1.16409	0.000106291
GXYLT2	-1.16423	5.07393e-07
MOXD1	-1.16505	3.39568e-08
H1FX-AS1	-1.16639	0.0020318
EFHD2	-1.16754	3.4902e-08
ASRGL1	-1.16757	2.76673e-06
ADAM22	-1.16864	3.25075e-05
CBX2	-1.16956	1.07728e-05
SIGIRR	-1.16967	0.000535158
FANCI	-1.16992	5.97183e-05
RGS2	-1.17079	0.000164551
GPSM2	-1.17265	5.67843e-07
AURKA	-1.17373	7.9589e-07
WFDC2	-1.17522	0.00123192
ADAMTS12	-1.17595	0.00061558
GLS	-1.17615	4.1445e-07
HSPA1B	-1.17667	0.000123629
STIL	-1.17746	2.19398e-08
LRRC37A4P	-1.17768	0.00333167
TAGLN2	-1.18002	1.73853e-07
PAG1	-1.18042	1.20287e-05
RASSF2	-1.18052	2.08105e-06
RGS12	-1.18077	1.64439e-06
TRIB1	-1.18184	2.50609e-08
HYAL2	-1.18226	9.28864e-08
MEX3A	-1.18227	1.66839e-07
ALDH7A1	-1.18264	2.74285e-08
SYNGR1	-1.18305	2.89817e-05
SHROOM4	-1.18453	2.58556e-06
SIPA1	-1.1848	1.19181e-06
SLITRK5	-1.18888	4.1902e-05
PON2	-1.1897	3.01895e-08
FSTL1	-1.19055	1.10469e-08
METTL7B	-1.19286	0.00387991
LINC00511	-1.19294	3.20696e-06
LYPD1	-1.19446	4.59395e-08
ILDR2	-1.1948	0.000260655
NRBP2	-1.19549	1.5012e-05
STMN3	-1.19564	0.000190591
CNN1	-1.19745	8.32602e-05
GGH	-1.19952	2.92929e-07
ATAD5	-1.19957	0.00128352
NEK2	-1.19977	3.59012e-07
PTK7	-1.20167	7.46639e-05
SAMD10	-1.20187	0.000318795
ALAD	-1.20454	2.51888e-07
TWSG1	-1.20653	4.65266e-09
IQGAP3	-1.20738	1.34028e-08
C1orf112	-1.20753	5.84315e-06
MEX3B	-1.20794	0.000105057
NCAPD2	-1.21098	1.65732e-09
CDC20P1	-1.21306	0.00322008
ZNF850	-1.21408	3.34186e-05
KPNA2	-1.21506	1.9709e-07
GIPC3	-1.21592	4.70225e-05
TXNDC16	-1.21597	1.19569e-05
KIF12	-1.21693	4.2904e-06
GPR161	-1.21986	0.00206893
GALNT14	-1.22091	1.61699e-08
SIK1B	-1.22113	0.000923672
ZNF69	-1.22131	0.000615203
SLFN13	-1.22521	0.000232753
KIF22	-1.22544	6.95874e-09
TWIST1	-1.22573	0.00520292
TUBB4B	-1.2263	8.04218e-08
STK17A	-1.22914	1.8673e-07
SKP2	-1.23034	7.96738e-07
CCNB1	-1.23209	1.26624e-07
MAD2L1	-1.23264	7.01678e-08
WWTR1	-1.23293	9.01257e-10
ELFN2	-1.23684	1.02165e-06
MIR4697HG	-1.23923	0.000585227
CEP55	-1.23957	1.2484e-07
MICALL2	-1.24131	2.59605e-07
MAMLD1	-1.24189	0.000179785
DNA2	-1.24316	5.71881e-05
RAD54L	-1.24371	2.0374e-05
PDLIM2	-1.24463	4.23745e-06
PLK1	-1.24674	3.65558e-07
AC125611.3	-1.24701	0.00762764
YPEL2	-1.24988	0.000173733
SOX18	-1.25024	0.00153999
SRRM3	-1.25143	3.55474e-05
COL8A1	-1.25156	4.40617e-08
FBLN2	-1.25467	3.50136e-06
ZNF443	-1.25504	0.00207846
SKA3	-1.25517	1.19291e-07
AP002761.4	-1.2556	0.00218157
SORT1	-1.25629	1.26483e-08
C15orf62	-1.25627	0.00870661
GINS1	-1.25672	3.42689e-05
C2CD4C	-1.25717	0.00816783
RIPOR3	-1.2587	0.000635383
AL139393.2	-1.25916	6.91028e-05
CACHD1	-1.26423	3.89181e-06
CLEC11A	-1.2651	1.75102e-06
PBX4	-1.26717	0.000638472
SMAD3	-1.26792	1.35715e-07
LRP4	-1.26812	1.629e-06
SVIL	-1.26907	5.6724e-06
TFAP2A	-1.27075	3.05862e-07
NCAPG2	-1.2727	4.62174e-07
IL7R	-1.27523	4.3187e-06
ENPP1	-1.2776	1.97847e-07
PKIA	-1.27966	1.28057e-06
GNPTAB	-1.27986	1.33034e-07
CCDC28B	-1.28053	1.84145e-05
CSRP2	-1.28181	7.81388e-08
SAMD14	-1.28263	0.000392786
RAD54B	-1.28261	0.00386654
PPP1R13L	-1.28299	2.59847e-08
SPATA13	-1.28325	2.84658e-05
TRIP13	-1.28347	2.07257e-06
PGM2L1	-1.28388	1.51258e-07
MEIS1	-1.28463	0.00733834
TYMS	-1.28581	6.11967e-07
SLC44A3	-1.28654	0.000381225
SMC4	-1.28681	9.526e-11
VIM-AS1	-1.29052	0.00029022
GSN	-1.29086	4.36701e-08
PODXL	-1.29107	5.26773e-07
NAV2	-1.29143	0.000193413
BARD1	-1.29253	4.64318e-05
CDHR3	-1.29351	0.00925674
CIB2	-1.29679	0.00344097
PRPS2	-1.29728	3.40523e-06
PTPN13	-1.29972	4.42601e-10
DLEU2	-1.30035	0.000104768
TICRR	-1.30505	1.91442e-07
PLAT	-1.30802	3.63785e-05
FAM111A	-1.30808	2.10591e-09
COCH	-1.30807	2.54192e-07
IGSF3	-1.3096	7.86677e-07
CAMK4	-1.30982	2.22365e-05
RHOBTB1	-1.3115	1.74356e-08
PCDHGC3	-1.3127	5.76603e-05
FBXO43	-1.31305	0.000148874
PRODH	-1.31428	0.000429503
C1QL1	-1.31454	4.95738e-06
HSPA12A	-1.31668	1.45311e-06
ERFE	-1.31679	2.17378e-06
LINC01139	-1.31686	6.53056e-05
CKAP2L	-1.31941	1.59946e-08
TMPO	-1.31947	2.51276e-09
MAP2K6	-1.32113	9.67197e-05
LMO7	-1.32134	2.52417e-09
PRRX2	-1.32209	0.00117183
HMGB2	-1.32279	4.65457e-09
CRB2	-1.32339	8.15714e-05
MND1	-1.32388	6.71135e-06
LOXL1	-1.32615	3.46081e-08
TIMP2	-1.32633	1.38145e-07
SCN1B	-1.32754	0.000835958
ELOVL2	-1.32773	2.30657e-05
BLM	-1.33078	2.13622e-05
POLQ	-1.33162	1.41565e-07
ADGRG6	-1.3326	3.41572e-11
SHANK2	-1.33435	7.52008e-05
MYBL2	-1.33458	5.97168e-07
ALPK2	-1.33565	1.20219e-07
HLA-DMA	-1.33606	0.000650636
AL441992.1	-1.33604	0.000747896
FAM81A	-1.33629	9.89276e-05
VASH1	-1.33698	5.8405e-05
PRR11	-1.33707	1.60104e-10
ZFP36	-1.33838	0.000383131
TTK	-1.33912	1.10017e-09
OIP5	-1.34062	4.0072e-07
CXCL12	-1.34135	0.00648257
DACT3	-1.34267	0.00533187
GALNT7	-1.34276	4.09982e-11
AC078850.1	-1.34299	0.00222195
SYT12	-1.34341	7.40199e-05
TPX2	-1.34463	2.04263e-09
EMILIN2	-1.3452	1.57006e-07
LAMA5	-1.34619	1.76257e-06
AURKB	-1.34732	5.21363e-08
ABCA1	-1.34947	5.01267e-07
AC245041.1	-1.3499	0.00469272
CHRDL1	-1.35003	4.38809e-08
MXD3	-1.35097	2.63337e-05
ABI3	-1.35183	0.00642899
AP002807.1	-1.35323	0.000282115
CYS1	-1.35319	0.0068729
CDKN2C	-1.35488	1.30488e-08
SMTN	-1.35682	2.18525e-08
ATAD2	-1.35689	1.72295e-05
RAC3	-1.35704	1.03339e-06
MEGF9	-1.35951	8.97125e-07
ARHGAP11A	-1.36152	1.63801e-10
STAT4	-1.36211	4.28033e-08
RAB11FIP1	-1.36599	1.61243e-10
CDCA3	-1.36657	3.84985e-07
YPEL1	-1.37053	0.00442744
NDC80	-1.37255	3.03511e-08
PRSS12	-1.37372	0.00595368
WNT5B	-1.37637	3.83895e-06
TUBB2A	-1.3766	2.55528e-06
GTF2IP4	-1.37677	0.000146304
LRRC8C	-1.37694	1.44106e-06
OLFM2	-1.37736	0.0001462
B4GALNT3	-1.38014	0.0060162
AGT	-1.38095	0.000202758
PDZD4	-1.38129	2.02625e-05
CENPW	-1.38318	1.23226e-07
SEMA3F	-1.38403	1.50024e-09
SLC6A16	-1.38502	0.00149634
PDZK1	-1.38545	9.0027e-08
ADAMTS7	-1.38911	0.000124696
MYH10	-1.39711	4.06987e-09
LINC02188	-1.39762	4.59427e-07
KREMEN2	-1.39764	1.67928e-06
SOX11	-1.39929	1.78942e-07
NRK	-1.39957	1.73504e-10
PDE4D	-1.40199	0.00750973
HASPIN	-1.40451	1.67674e-05
TRERF1	-1.40536	0.000318088
NUF2	-1.40746	2.96692e-08
BIRC5	-1.40843	1.59644e-09
RAB27B	-1.4098	0.00598599
BANK1	-1.40997	9.11561e-05
CD59	-1.41052	2.08339e-08
HCN2	-1.41159	0.00030307
SESTD1	-1.41236	4.19261e-06
TACC3	-1.41386	1.04054e-09
CD83	-1.41418	0.000252916
CA2	-1.41459	2.10059e-05
S100A6	-1.41741	8.82887e-09
TPM1	-1.41834	1.30443e-11
EVPL	-1.41858	3.57041e-08
SHROOM3	-1.41999	7.15789e-09
ZNF695	-1.41998	0.000131733
C1QTNF6	-1.42187	9.15505e-09
MARCKSL1	-1.42435	2.42147e-09
FRMD6	-1.42504	1.47674e-08
KIAA1147	-1.42625	9.73164e-07
MN1	-1.42662	4.36156e-07
APAF1	-1.42677	7.09188e-09
CCDC74A	-1.42741	9.5285e-05
BUB1	-1.4288	1.07241e-10
AC011603.2	-1.42918	3.12524e-06
KIF23	-1.42955	3.90565e-10
DPYSL5	-1.43178	1.06671e-06
CNTN6	-1.43217	4.54107e-07
MMP11	-1.43381	0.000452696
AL354836.1	-1.43532	0.000205372
ZWINT	-1.43585	2.22012e-08
VCL	-1.43673	3.5162e-09
PPFIA4	-1.43736	3.56404e-05
ZNF724	-1.43851	0.00185184
C21orf58	-1.43978	1.2117e-06
DMRTA1	-1.44532	6.51822e-11
LHX1	-1.4471	5.82012e-09
AC069499.1	-1.44759	0.00741786
GAS2L3	-1.44798	9.67851e-10
PBK	-1.44824	1.10581e-08
MGAT3	-1.4504	7.03724e-06
EXO1	-1.45082	7.94937e-08
KIF4A	-1.45083	7.83028e-12
IFIT1	-1.45255	3.8367e-05
MYLIP	-1.45286	0.000181851
MMP15	-1.45459	1.14101e-09
ECT2	-1.45676	1.67863e-10
TGFBR1	-1.45808	2.41208e-10
CEMIP2	-1.45883	1.43031e-05
B4GALNT4	-1.45982	4.90234e-07
NREP	-1.45993	1.55584e-09
PLCE1	-1.46092	1.36724e-06
MAP3K1	-1.46103	3.75618e-08
HIVEP3	-1.46642	1.28907e-06
FGFR4	-1.47125	2.72645e-11
CDKN2D	-1.47132	2.62334e-05
MEGF6	-1.4724	1.12722e-06
CKAP2	-1.47455	4.82596e-12
STMN1	-1.47533	3.00749e-12
CCNF	-1.47982	3.19823e-11
SPAG5	-1.48186	5.29934e-11
EFEMP2	-1.48288	0.00629846
AL590644.1	-1.48547	0.00446341
MALT1	-1.48586	5.30795e-09
CKB	-1.48723	1.18036e-09
SAPCD2	-1.48934	5.68357e-09
PDE6B	-1.49119	7.10403e-06
KIF2C	-1.49227	3.29739e-11
CDCA5	-1.49426	5.94185e-12
SBK1	-1.49827	2.91948e-05
LMNB1	-1.50004	2.29914e-10
NEURL3	-1.5017	1.10663e-06
SGO2	-1.50341	5.8323e-11
GALNT10	-1.50427	1.68628e-11
MYO3A	-1.50436	0.000132082
PGF	-1.50442	7.19987e-07
RACGAP1	-1.50566	1.61979e-12
CFAP221	-1.50668	0.000233846
CUBN	-1.51122	0.00069677
IGF2	-1.51176	0.000185658
ELOVL3	-1.51414	0.00202211
SCD5	-1.51552	3.86302e-09
DTX4	-1.51577	3.09953e-07
CIT	-1.51878	4.55586e-13
GUCY1A1	-1.51977	0.00991501
GPR137C	-1.521	2.13547e-06
RAG1	-1.521	0.00415023
ZNF730	-1.52383	0.00581816
IVNS1ABP	-1.52591	1.37177e-13
MAF	-1.52652	1.65491e-08
CDCA8	-1.53112	2.16756e-11
LIG1	-1.53321	1.15479e-06
F2R	-1.53448	4.66795e-08
BIRC7	-1.53548	3.39917e-08
ADAM19	-1.54146	1.99418e-11
ZNF608	-1.54256	3.1396e-11
ADGRG2	-1.54294	0.00841598
NDRG4	-1.54672	1.94907e-11
AC004918.3	-1.54806	0.00792561
ESAM	-1.54919	1.00744e-09
ADAMTSL4	-1.54941	2.73269e-05
DEPDC1B	-1.55232	6.11643e-11
SMTNL2	-1.55397	0.000340056
2008-09-01	-1.55616	1.91978e-12
MMP1	-1.55642	5.56553e-05
STOX1	-1.55726	5.93143e-08
S100A10	-1.55876	8.67153e-15
TSHZ1	-1.55901	4.10852e-05
CENPE	-1.56186	6.17068e-10
SCARA3	-1.56343	4.8053e-05
FLT4	-1.56396	0.0018895
AC092919.2	-1.56657	1.77241e-05
FAM69B	-1.56699	6.4844e-06
ASF1B	-1.56992	3.60964e-10
WNT7B	-1.57245	7.11206e-06
NCAPH	-1.57424	1.47218e-10
ARHGEF39	-1.57427	9.41017e-08
MYLK2	-1.57423	3.5599e-06
BRIP1	-1.57659	5.02549e-06
SLC29A4	-1.57851	7.33462e-08
JUNB	-1.57862	1.54845e-09
ARHGAP31	-1.57858	4.41667e-08
NOTCH3	-1.58022	3.90198e-09
CDH24	-1.58095	4.18729e-08
PHEX	-1.58213	0.000239358
SKIDA1	-1.58352	0.003358
LLGL2	-1.58598	0.000634937
BAHCC1	-1.58605	2.64857e-09
PLK4	-1.58686	2.3557e-11
PAPLN	-1.58873	3.02371e-10
ACP5	-1.58914	1.90526e-07
TENM2	-1.59128	7.37134e-10
TOP2A	-1.59141	7.02944e-14
AKAP5	-1.592	0.000803159
CTHRC1	-1.59309	4.73686e-10
NUSAP1	-1.59521	1.83768e-08
SSC4D	-1.59898	8.60161e-07
GPR162	-1.60014	1.4743e-07
TMEM108	-1.60011	0.00345439
NES	-1.60044	6.45296e-09
AP000892.3	-1.6008	0.000739203
CENPI	-1.61169	3.30605e-11
KIF6	-1.61247	0.000182973
MEGF10	-1.61308	5.04497e-05
PMP22	-1.61314	1.52505e-05
HTRA1	-1.61449	1.35231e-08
PHLDB1	-1.61489	2.5966e-14
PCSK9	-1.61677	1.01761e-05
LZTS1	-1.61909	0.000256535
PCLAF	-1.62412	2.30188e-05
KIF15	-1.62495	7.90388e-14
KIF20B	-1.62571	6.5735e-14
FOLR1	-1.62587	1.78461e-08
LGR4	-1.62697	5.25693e-07
IQGAP2	-1.62765	0.0101663
APOBEC3B	-1.62771	1.22287e-09
SOX4	-1.6283	6.6054e-12
GRB7	-1.62912	2.0657e-06
MITF	-1.63022	6.6999e-12
RASSF4	-1.63076	6.47807e-13
RASSF9	-1.63358	0.000240044
HSPA1A	-1.63381	2.78944e-08
ASIC1	-1.63722	1.14375e-07
CTSV	-1.63895	1.23361e-10
STON1	-1.64103	6.83094e-06
CCNA2	-1.64309	3.19162e-14
GRIK2	-1.64734	0.00101623
CERNA2	-1.64773	7.42152e-07
INCENP	-1.64817	9.20793e-15
ELFN1	-1.64921	3.20181e-05
PIMREG	-1.65262	5.39657e-11
CDCA2	-1.6538	4.53824e-12
TUBA1A	-1.65543	2.44304e-14
HES4	-1.65619	9.45701e-09
AC091057.1	-1.65657	9.53436e-10
ANKRD33B	-1.65727	1.2995e-10
MNS1	-1.6581	2.76021e-08
PTHLH	-1.65815	8.92509e-09
CRACR2B	-1.65997	7.48284e-06
NEIL3	-1.66043	2.5515e-12
HNF1B	-1.66129	1.76807e-14
C2orf72	-1.66167	0.000446908
CENPF	-1.66449	2.77999e-16
LMCD1	-1.6651	9.89062e-14
CHRM4	-1.66597	0.000149681
FGFR3	-1.66958	5.60668e-13
CSDC2	-1.67016	1.56622e-05
PALM	-1.67224	7.7802e-09
CDK1	-1.67245	4.65001e-14
FBXL7	-1.67676	2.8244e-05
PIK3R1	-1.68131	1.5407e-10
CD82	-1.68174	2.03457e-08
FRMD4B	-1.68289	9.99559e-11
SHISAL1	-1.68309	8.84431e-06
TK1	-1.68506	1.27742e-11
PSRC1	-1.68784	5.20323e-10
HJURP	-1.68785	4.59615e-15
NPNT	-1.69019	8.28714e-08
HUNK	-1.69383	0.00350222
GCNT1	-1.69679	2.12079e-07
TM4SF18	-1.69897	3.93172e-08
ESPL1	-1.70123	5.14206e-16
SLC38A3	-1.70189	0.00889355
VEPH1	-1.70311	0.000822819
AL133415.1	-1.70316	6.08493e-05
BMF	-1.7036	3.3122e-10
TUBB4A	-1.70529	1.12319e-11
PIK3IP1	-1.70648	1.20992e-07
RDM1	-1.71283	0.000910766
KIF14	-1.71494	2.70934e-16
HOXA-AS2	-1.71495	1.53682e-08
PIF1	-1.71602	7.964e-10
NCAPG	-1.71628	7.49671e-15
TUBB2B	-1.7163	1.05842e-12
TM4SF1	-1.71644	1.01208e-10
AXIN2	-1.71702	0.00624552
ODAPH	-1.71748	0.00237721
AL662797.1	-1.72034	0.00151958
TGFBI	-1.7313	1.35408e-14
CORO1A	-1.73247	0.00735734
CRISPLD1	-1.73455	1.56661e-06
FAM83D	-1.73478	1.1174e-11
PIANP	-1.73688	2.0202e-08
FAM198B	-1.74118	2.92091e-08
GASAL1	-1.74276	0.000388889
SLC44A5	-1.74289	0.00339747
KIF18B	-1.74901	4.38505e-15
ABI3BP	-1.75051	0.00913763
BUB1B	-1.75592	5.63755e-16
CRISPLD2	-1.75798	4.91819e-07
EGR2	-1.7587	4.10918e-07
TNFAIP8L1	-1.76178	8.73571e-13
SRPX	-1.76602	0.00199266
AC068831.7	-1.77179	2.88036e-07
AMOT	-1.77301	5.17771e-09
MARCH4	-1.77778	4.14361e-14
NCCRP1	-1.7842	0.000293379
FBLN7	-1.7842	0.000739083
DMBX1	-1.78994	5.9421e-09
FOXL1	-1.79333	1.11315e-05
RRM2	-1.79403	2.30451e-11
E2F2	-1.79561	1.16718e-06
FAM78A	-1.79661	0.00799304
KIF11	-1.80246	3.38959e-17
LINC02274	-1.80247	4.45792e-07
FGFR2	-1.80322	1.85964e-06
MCF2L	-1.80432	0.000221019
PLEKHH2	-1.80667	0.00870591
SLC22A3	-1.80851	6.55357e-07
SORBS1	-1.81108	0.00243329
ITGB6	-1.81119	1.42908e-14
SYNE2	-1.81492	5.26269e-10
RASSF5	-1.81698	0.000908567
RNF144A	-1.81772	8.37497e-08
LRG1	-1.82066	8.81298e-07
STAT1	-1.82715	2.63784e-17
SIM1	-1.82955	2.55773e-12
LXN	-1.83155	0.00416351
SLC40A1	-1.8366	8.87084e-10
OLFML3	-1.84472	3.67843e-05
PODNL1	-1.84669	0.000253537
CFI	-1.84806	0.00658335
LINC01638	-1.85212	3.46071e-06
MORC4	-1.85309	2.23358e-11
ARHGAP33	-1.85475	5.92375e-10
S100A2	-1.85782	1.95181e-14
ERCC6L	-1.85861	1.87985e-14
EFNB3	-1.85892	0.00163056
CCDC74B	-1.86662	0.00338651
ADGRG1	-1.8679	1.61511e-16
CADM1	-1.87206	9.41852e-20
MTSS1	-1.87922	0.00225235
NHSL2	-1.88275	9.60959e-14
PPM1J	-1.88332	0.000652645
S100A3	-1.8859	1.23016e-11
KDELC1	-1.88919	6.9281e-15
GLIPR2	-1.89128	6.94904e-14
LRRN4	-1.89174	1.14675e-08
SPC25	-1.89968	3.15492e-12
PARD6G	-1.89968	3.90684e-05
BCAM	-1.89988	8.28729e-09
MYORG	-1.90201	5.49249e-09
FAT2	-1.90457	0.00085963
GTSE1	-1.90475	3.54601e-16
GUCY1B1	-1.90699	1.61718e-13
TET1	-1.90829	1.8704e-06
CDH16	-1.90859	2.0628e-10
SLC4A8	-1.91225	0.00843664
PLA2R1	-1.91343	1.2067e-07
MKI67	-1.91476	1.15616e-19
AC025580.1	-1.91479	0.000205936
TCF4	-1.91752	1.11923e-08
TAGLN3	-1.92017	6.70399e-06
DLGAP5	-1.92435	1.07043e-16
FAM102B	-1.92471	1.28819e-12
KIF20A	-1.92481	2.59355e-14
SYT13	-1.92484	1.08742e-06
2003-09-01	-1.929	0.000356374
ASB2	-1.93444	3.113e-05
TGM2	-1.93846	0.00577319
HYAL1	-1.94234	0.00215405
KIFC1	-1.94898	7.86691e-20
DCLK1	-1.94943	9.56554e-10
KNL1	-1.9534	2.89534e-18
SPC24	-1.95438	5.20214e-14
ASPM	-1.95899	2.69748e-21
PLPPR3	-1.96505	0.00911314
CYP27C1	-1.96668	6.71864e-06
AC022028.2	-1.97545	3.95458e-05
DACT1	-1.98034	2.1298e-08
LARGE1	-1.98216	8.37997e-11
GDF6	-1.98252	6.09799e-12
OPRD1	-1.9868	0.00203765
CFH	-1.98795	6.42615e-11
HSD11B2	-1.99272	0.00452366
GRB14	-1.9944	2.17324e-13
LRRC17	-2.00249	0.0101103
TGFB3	-2.00856	2.15478e-05
KLHL14	-2.00874	3.50734e-06
E2F8	-2.01771	7.23394e-12
KCNH3	-2.02625	0.000130673
GLT8D2	-2.02854	0.00689662
MCTP1	-2.02888	1.024e-09
DHFR	-2.02903	5.74091e-09
PCDH7	-2.02916	1.35947e-13
B3GNT8	-2.03044	0.00540712
CGN	-2.03087	6.77583e-08
JAG1	-2.03541	9.39811e-19
OGDHL	-2.03562	5.31762e-16
WNT5A	-2.03739	9.90568e-10
CILP	-2.04683	5.23778e-05
CTTNBP2	-2.05265	0.000113718
MMP9	-2.05761	0.00215082
HSPA2	-2.05823	5.86954e-06
CSPG5	-2.05958	4.14276e-08
S1PR5	-2.06101	3.07626e-09
RAB26	-2.07034	4.38337e-05
BAIAP3	-2.07316	0.000100863
NEFL	-2.07699	8.85758e-06
GPRC5B	-2.08116	1.90168e-08
COL4A1	-2.08286	1.59321e-17
FOXJ1	-2.09622	2.25925e-06
OTULINL	-2.10041	0.00298947
MAP1LC3C	-2.10069	0.00228205
EFNA2	-2.10304	1.25676e-05
SEMA6B	-2.10386	2.49399e-11
ISM2	-2.10781	0.00557978
CARD10	-2.10815	4.80786e-21
DCDC2	-2.11366	4.27369e-22
DNM3	-2.11503	5.1757e-10
AL356273.3	-2.11544	0.00944072
SYT16	-2.11688	6.64642e-05
CORO6	-2.11841	0.000813754
NDRG2	-2.12995	8.39946e-10
FBXO32	-2.13624	6.82829e-06
RASGRP1	-2.14101	2.43852e-13
FZD4	-2.1428	2.80152e-10
ADAMTS15	-2.14606	5.97362e-15
ESCO2	-2.15	8.53906e-13
ARHGDIB	-2.15029	0.0015383
HAPLN3	-2.16094	6.25034e-08
STARD8	-2.16158	2.23219e-11
ARHGEF26	-2.16238	1.32788e-08
SLC16A2	-2.16502	0.000205299
TMPO-AS1	-2.16535	1.99737e-11
CACNA2D3	-2.1674	1.04409e-10
FRMPD3	-2.17074	7.45628e-06
AQP1	-2.17499	0.00164617
NEFM	-2.18398	2.11562e-07
FNDC5	-2.19038	0.00049804
FHDC1	-2.21693	9.26227e-12
AC092153.1	-2.22883	2.81914e-09
CDHR1	-2.22885	0.00116991
SEMA5A	-2.23264	1.31991e-17
HTR1D	-2.23545	0.000221001
ROS1	-2.23603	1.59568e-05
SLIT3	-2.24207	0.00330664
LINC02331	-2.24469	0.000197721
AC020916.1	-2.24555	2.57203e-09
ANLN	-2.24674	1.54314e-28
VCAN	-2.24821	1.42948e-13
SPNS2	-2.25653	2.80582e-18
2004-09-01	-2.26036	0.000343939
AL136164.4	-2.26204	3.53239e-07
ECM1	-2.26287	5.84624e-14
NKAIN4	-2.26997	1.07108e-15
PRSS23	-2.27157	1.34374e-19
SLC2A12	-2.2805	4.17015e-05
EFR3B	-2.28304	0.00736167
JAM2	-2.28646	0.00927081
AFDN-DT	-2.30479	0.00946038
VASH2	-2.30817	7.96898e-09
ENC1	-2.31071	9.11978e-15
LAPTM5	-2.31198	0.00322787
KLHL30	-2.32055	1.31846e-07
EEPD1	-2.32329	2.52016e-06
AC091114.1	-2.33279	3.6723e-05
NPR1	-2.33624	1.82558e-07
AL356234.3	-2.3382	0.000122823
PRRT2	-2.34171	2.98737e-08
KCNQ1	-2.34489	0.00419039
LINC01224	-2.3616	2.16623e-06
NRGN	-2.38271	4.71535e-07
NRARP	-2.38549	1.07026e-13
MACC1	-2.38657	0.00882342
CALHM5	-2.39517	0.000952809
TCF7L1	-2.39871	0.00231547
C1QL4	-2.39979	0.00115376
PLCD4	-2.41018	0.000267918
VAV3	-2.41414	0.000332912
FOXS1	-2.42339	2.69951e-15
H19	-2.42914	0.00181009
PPARGC1A	-2.42955	2.03444e-22
TNFSF10	-2.43112	0.000901665
THBS1	-2.43492	2.14432e-27
EGOT	-2.43932	0.00203249
SEMA6A	-2.44637	1.21788e-09
NR2F1	-2.45824	0.00052864
SLC4A4	-2.4603	3.71602e-07
TENT5B	-2.4631	1.36856e-16
CD24	-2.47354	2.38729e-21
KLHL13	-2.47353	9.05409e-18
MTNR1A	-2.47371	4.77937e-09
IFITM2	-2.47805	0.000548811
BCO2	-2.49083	3.17876e-08
RHOV	-2.4917	4.04078e-07
AC103718.1	-2.4918	6.15979e-05
S100A1	-2.50983	2.51636e-05
CRYZL2P	-2.51482	0.00295059
TMEM37	-2.5224	4.03065e-17
HEYL	-2.52855	5.69907e-08
RASGEF1A	-2.52972	3.9703e-07
IL18	-2.54688	9.39217e-07
LUM	-2.55569	8.70802e-10
HES1	-2.58928	2.94837e-13
EPHA4	-2.61437	0.000306468
GRPR	-2.62911	0.00207917
EXOC3L2	-2.6414	1.17183e-05
P2RY6	-2.64558	5.00043e-13
DOCK2	-2.66889	2.46488e-09
CDH11	-2.69254	0.00359543
EPHA3	-2.70486	1.0644e-11
SORBS2	-2.70942	0.0013516
MMP10	-2.7124	0.000480942
SLCO2A1	-2.72801	1.01877e-24
TINAG	-2.75932	4.20634e-18
KCNMB4	-2.76076	1.00276e-08
FOS	-2.76386	1.18446e-31
OLFML2A	-2.78294	5.77794e-21
RTKN2	-2.7838	1.55627e-25
NFATC2	-2.78512	1.49791e-06
PLEKHG4B	-2.79653	1.64179e-05
FLJ16779	-2.79655	4.69119e-11
ZNF365	-2.81315	2.75788e-16
CGNL1	-2.81687	6.33547e-21
ARL4C	-2.83906	1.32079e-20
ARMH4	-2.83934	0.000835895
TNFRSF19	-2.86949	5.79576e-28
RAB7B	-2.87791	2.79028e-12
AC079328.2	-2.88124	0.000375092
MDGA1	-2.88504	0.000232533
RAP1GAP2	-2.88565	2.31935e-19
AC124067.4	-2.89899	0.000109905
CYTH4	-2.9036	0.000183539
LRRC15	-2.90629	5.3525e-06
AC098934.1	-2.90683	4.21375e-06
PLXDC2	-2.92173	2.40654e-05
CA9	-2.92551	0.000149299
AICDA	-2.93293	4.56227e-05
BCRP3	-2.93866	0.000864946
ST3GAL5	-2.94594	1.26744e-12
CBLN2	-2.95639	1.18348e-10
CPA4	-2.96113	1.04622e-08
TMSB15A	-2.97981	1.11051e-17
ANKRD34B	-3.02077	5.14204e-22
CAVIN2	-3.03253	3.98807e-30
AC122134.1	-3.05356	1.21099e-10
LEFTY2	-3.06811	0.00165603
BMP4	-3.07956	1.14594e-22
AEBP1	-3.09425	1.01582e-05
NEURL1B	-3.10105	1.37682e-21
AC103740.1	-3.12952	7.53246e-22
HR	-3.13821	1.09481e-05
ASB9	-3.14932	2.87994e-14
RARRES2	-3.17493	0.000239693
TGM5	-3.20621	0.000748621
SEMA5B	-3.22899	0.000700373
ENPP3	-3.22968	4.56034e-27
MMP13	-3.27424	3.37497e-18
PADI1	-3.28229	7.81718e-06
PRDM1	-3.29311	8.90519e-07
AL358334.2	-3.29478	3.51467e-06
SERPINA6	-3.29652	1.62081e-15
ACTBL2	-3.30564	1.42481e-11
COL15A1	-3.30745	1.20621e-17
DTX1	-3.32111	2.64997e-05
MYBPC2	-3.32471	0.000308331
RGS5	-3.32587	8.4785e-31
KCNK2	-3.35622	1.56531e-15
LINC01411	-3.44166	0.000422752
HPGD	-3.46209	4.06488e-08
AL645608.7	-3.50902	5.6795e-08
COL5A3	-3.61514	0.00229643
PCDHGC5	-3.7289	8.73928e-05
OLFML2B	-3.78312	5.25281e-05
DEFB1	-3.8027	2.02214e-15
SOX9	-3.80515	2.12081e-06
GPBAR1	-4.04011	6.38934e-08
SLN	-4.06126	5.25736e-63
EGR3	-4.15003	0.00295436
LHFPL3-AS2	-4.17111	4.90696e-12
FGB	-4.26854	5.07224e-43
MMP7	-4.37732	1.27705e-54
BMP5	-4.38073	1.84334e-07
GAL3ST1	-4.49068	1.24797e-05
FOSB	-4.7755	6.53085e-09
CDH6	-4.77647	4.60376e-75
LRRC32	-4.86411	1.72048e-08
CLDN2	-5.41363	6.32291e-06
STUM	-6.46447	6.72247e-05

## Sheet: GO Tg induced UPregulated
Term	Count	%	PValue	Genes	List Total	Pop Hits	Pop Total	Fold Enrichment	Bonferroni	Benjamini	FDR
GO:0034976~response to endoplasmic reticulum stress	26	3.93939	4.40047e-20	CREBRF, PDIA3, WFS1, DNAJC10, CXCL8, PDIA6, TRIB3, PDIA4, OS9, XBP1, UFM1, FAM129A, P4HB, HERPUD1, CEBPB, DDRGK1, CREB3, DDIT3, HYOU1, ERP44, HSP90B1, TNFRSF10B, BBC3, ERN1, PPP1R15A, EIF2AK3	499	75	16792	11.6658	9.71624e-17	9.71624e-17	7.65321e-17
GO:0036498~IRE1-mediated unfolded protein response	21	3.18182	1.72019e-16	SYVN1, MYDGF, WFS1, PDIA6, SRPRB, WIPI1, EDEM1, SEC63, SSR1, PREB, HYOU1, DNAJB9, TSPYL2, DNAJB11, XBP1, GFPT1, ERN1, HSPA5, DNAJC3, SEC61A1, SERP1	499	59	16792	11.9776	4.90274e-13	2.45137e-13	3.88578e-13
GO:0030968~endoplasmic reticulum unfolded protein response	16	2.42424	1.49147e-12	DERL2, SYVN1, DERL1, STC2, WFS1, AARS, SELENOS, EDEM2, DERL3, EDEM1, CTH, XBP1, HSPA5, PPP1R15A, EIF2AK3, SERP1	499	45	16792	11.9649	3.29317e-09	1.09772e-09	2.59395e-09
GO:0030433~ER-associated ubiquitin-dependent protein catabolic process	16	2.42424	1.5275e-10	DERL2, SYVN1, DERL1, WFS1, RNF185, UBE2J1, DNAJC10, SELENOS, EDEM2, DERL3, EDEM1, OS9, HSP90B1, DNAJB9, HSPA5, SEL1L	499	60	16792	8.97368	3.37272e-07	8.4318e-08	2.6566e-07
GO:0070059~intrinsic apoptotic signaling pathway in response to endoplasmic reticulum stress	12	1.81818	1.49986e-09	TNFRSF10B, CEBPB, XBP1, CHAC1, BBC3, ERN1, DNAJC10, TRIB3, PMAIP1, SELENOK, PPP1R15A, DDIT3	499	33	16792	12.2368	3.31168e-06	6.62336e-07	2.60852e-06
GO:0006865~amino acid transport	11	1.66667	4.53436e-08	SLC38A5, SLC1A4, SLC1A5, SLC7A2, SLC7A1, SLC3A2, XK, SLC6A15, SLC7A5, SLC43A1, SLC7A11	499	35	16792	10.5761	0.000100114	1.66863e-05	7.88607e-05
GO:0045454~cell redox homeostasis	15	2.27273	5.14463e-08	P4HB, ERP44, TXNDC12, IL6, PTGES2, PDIA3, ERO1B, DNAJC10, PDIA6, TXNRD1, PDIA4, SELENOS, DDIT3, GLRX2, GLRX	499	77	16792	6.55545	0.000113587	1.62275e-05	8.94744e-05
GO:0034975~protein folding in endoplasmic reticulum	7	1.06061	9.49076e-07	HSP90B1, PDIA3, ERO1B, DNAJC10, HSPA5, CALR, CANX	499	13	16792	18.1199	0.00209337	0.000261911	0.0016506
GO:0030970~retrograde protein transport, ER to cytosol	7	1.06061	1.6193e-06	HERPUD1, HSP90B1, DERL2, DERL1, SYVN1, SELENOS, SEL1L	499	14	16792	16.8257	0.00356904	0.00039719	0.00281622
GO:0006457~protein folding	20	3.0303	1.74614e-06	PDIA3, AARS, PDIA6, PDIA4, CALR, LMAN1, CANX, PFDN2, ERP44, HSP90B1, CLGN, DNAJB11, ERO1B, HSP90B2P, SIL1, PPIL6, ALG12, DNAJC1, HSPA9, FKBP2	499	180	16792	3.73903	0.00384806	0.000385474	0.00303681
GO:0018279~protein N-linked glycosylation via asparagine	10	1.51515	1.99e-06	OSTC, MAGT1, ST6GALNAC4, SYVN1, RPN1, UBE2J1, ALG5, LMAN1, DDOST, DERL3	499	40	16792	8.41283	0.00438428	0.000399368	0.00346091
GO:1904380~endoplasmic reticulum mannose trimming	6	0.909091	5.00974e-06	DERL2, SYVN1, EDEM2, EDEM1, OS9, SEL1L	499	10	16792	20.1908	0.0110006	0.00092137	0.00871249
GO:1902236~negative regulation of endoplasmic reticulum stress-induced intrinsic apoptotic signaling pathway	7	1.06061	1.28909e-05	TXNDC12, HERPUD1, SYVN1, CREB3, XBP1, WFS1, SELENOS	499	19	16792	12.3978	0.0280619	0.00218708	0.0224172
GO:0036499~PERK-mediated unfolded protein response	6	0.909091	1.49865e-05	HERPUD1, CXCL8, ASNS, HSPA5, EIF2AK3, DDIT3	499	12	16792	16.8257	0.0325489	0.00236081	0.026061
GO:0036503~ERAD pathway	6	0.909091	5.27745e-05	DERL1, SYVN1, RNF185, TRIM25, RHBDD1, SEL1L	499	15	16792	13.4605	0.109996	0.00773852	0.0917448
GO:0036500~ATF6-mediated unfolded protein response	5	0.757576	8.55382e-05	HSP90B1, XBP1, HSPA5, CALR, DDIT3	499	9	16792	18.6952	0.172111	0.0117354	0.148662
GO:0006564~L-serine biosynthetic process	4	0.606061	0.000101435	SHMT2, PHGDH, PSAT1, PSPH	499	4	16792	33.6513	0.200668	0.0130888	0.176267
GO:0006983~ER overload response	5	0.757576	0.000139224	WFS1, SELENOS, HSPA5, EIF2AK3, DDIT3	499	10	16792	16.8257	0.264664	0.0169343	0.241859
GO:0006418~tRNA aminoacylation for protein translation	8	1.21212	0.00015427	IARS, WARS, CARS, YARS, SARS, AARS, GARS, MARS	499	40	16792	6.73026	0.288695	0.0177694	0.267964
GO:0045766~positive regulation of angiogenesis	13	1.9697	0.000156766	C3AR1, MTDH, C5AR1, MYDGF, CXCL8, CX3CL1, XBP1, BTG1, HMOX1, VEGFA, ERAP1, FGF2, IL1A	499	115	16792	3.80406	0.292606	0.0171594	0.272295
GO:0042149~cellular response to glucose starvation	7	1.06061	0.00017539	XBP1, UPP1, ASNS, HSPA5, IFI16, PMAIP1, EIF2AK3	499	29	16792	8.12273	0.32111	0.0182736	0.304598
GO:0042771~intrinsic apoptotic signaling pathway in response to DNA damage by p53 class mediator	7	1.06061	0.000258529	CDKN1A, NUPR1, AEN, IFI16, PMAIP1, PHLDA3, DDIT4	499	31	16792	7.59868	0.434986	0.0256164	0.448677
GO:0090023~positive regulation of neutrophil chemotaxis	6	0.909091	0.000389712	C3AR1, IL23A, C5AR1, CXCL3, CXCL2, CXCL8	499	22	16792	9.17763	0.577114	0.0367282	0.675619
GO:0015804~neutral amino acid transport	5	0.757576	0.000441547	SLC1A5, SLC3A2, SLC6A15, SLC7A5, SLC43A1	499	13	16792	12.9428	0.622864	0.0398169	0.765157
GO:0071456~cellular response to hypoxia	11	1.66667	0.000553656	HYOU1, P4HB, EIF4EBP1, STC2, BBC3, HMOX1, VEGFA, MST1, PMAIP1, PRKCE, SLC9A1	499	96	16792	3.85588	0.705599	0.0477355	0.958551
GO:0055085~transmembrane transport	18	2.72727	0.00101618	PANX2, SLC33A1, SLC22A15, SLC16A12, SLC10A7, MFSD2A, SLC10A5, SLC22A31, CYB561, ABCB6, MAGT1, SLC35B1, ABCC9, SLC16A6, SLC18B1, STEAP1, SLC43A1, SEC61A1	499	244	16792	2.48247	0.894059	0.0827188	1.75268
GO:0006986~response to unfolded protein	7	1.06061	0.00139852	CREBRF, ERP44, HERPUD1, DERL1, CHAC1, DDIT3, MANF	499	42	16792	5.60855	0.954502	0.108141	2.40459
GO:0019221~cytokine-mediated signaling pathway	12	1.81818	0.00180757	CSF3, FLRT2, FLRT1, IL6, SOCS2, EREG, IL20RB, IL15RA, JAK2, CX3CL1, IL1A, IL31RA	499	131	16792	3.08256	0.981587	0.132959	3.09754
GO:1904153~negative regulation of retrograde protein transport, ER to cytosol	4	0.606061	0.00190575	DERL2, UBE2J1, DERL3, OS9	499	9	16792	14.9561	0.985182	0.135184	3.26318
GO:0006914~autophagy	12	1.81818	0.00203937	CHMP4C, MAP1LC3B, XBP1, SQSTM1, RNF185, CTSD, IFI16, SESN2, WIPI1, WDR45, TMEM208, RNF41	499	133	16792	3.03621	0.988974	0.139508	3.48816
GO:0009306~protein secretion	6	0.909091	0.00233497	PREB, TVP23C, PDIA4, CANX, MON1A, SEL1L	499	32	16792	6.30962	0.994268	0.153381	3.98414
GO:0055114~oxidation-reduction process	31	4.69697	0.00316634	PTGES2, PDIA3, PYROXD1, DNAJC10, UGDH, OSGIN1, ALDH1L2, FTH1, GLRX2, MTHFD2, MTHFR, ERO1B, DMGDH, LOX, GFOD1, HSD17B7, GLRX, MSMO1, NDUFA4L2, FADS3, C1ORF43, CYB561, PYCR1, TXNDC12, SDR42E1, BLVRB, PHGDH, CYP2R1, TXNRD1, STEAP1, RETSAT	499	592	16792	1.76215	0.99909	0.196537	5.36623
GO:0051607~defense response to virus	13	1.9697	0.00380274	IL6, EXOSC5, TLR3, TRIM25, PMAIP1, IFI16, POLR3C, DDIT4, ABCC9, IL23A, IRF1, DNAJC3, DHX58	499	165	16792	2.65131	0.999778	0.225024	6.41149
GO:1990440~positive regulation of transcription from RNA polymerase II promoter in response to endoplasmic reticulum stress	4	0.606061	0.0046707	CEBPB, XBP1, HSPA5, DDIT3	499	12	16792	11.2171	0.999968	0.262162	7.81957
GO:0006807~nitrogen compound metabolic process	4	0.606061	0.00739464	VNN1, SEC63, VNN2, VNN3	499	14	16792	9.61466	1	0.37389	12.11
GO:0043123~positive regulation of I-kappaB kinase/NF-kappaB signaling	12	1.81818	0.0086306	APOL3, CTH, MTDH, TNFRSF10B, FYN, HMOX1, RBCK1, TRIM25, PIM2, PRKCE, IL1A, MID2	499	161	16792	2.50817	1	0.41236	13.994
GO:0006450~regulation of translational fidelity	4	0.606061	0.00904228	IARS, AARS, YRDC, DTD1	499	15	16792	8.97368	1	0.41845	14.6131
GO:0006950~response to stress	7	1.06061	0.00923956	HSP90B1, CGRRF1, HSP90B2P, SQSTM1, EIF1, GADD45A, SERP1	499	61	16792	3.86162	1	0.41688	14.9082
GO:0007050~cell cycle arrest	11	1.66667	0.00935795	CDKN1A, CGRRF1, TBRG1, ERN1, IRF1, CXCL8, CALR, PPP1R15A, GADD45A, DDIT3, JMY	499	141	16792	2.62528	1	0.412746	15.0849
GO:0043066~negative regulation of apoptotic process	24	3.63636	0.00937686	IL6, MTDH, SOCS2, HAX1, MYDGF, BTC, ANXA1, CBX4, ASNS, PIM2, RHBDD1, IL31RA, CDKN1A, HSP90B1, PLK3, CCND2, SQSTM1, XBP1, VEGFA, HSPA5, DNAJC3, SLC9A1, NGF, HSPA9	499	455	16792	1.77501	1	0.405506	15.1131
GO:0043434~response to peptide hormone	6	0.909091	0.00942043	CD55, STC2, EREG, BTG1, ANXA1, AREG	499	44	16792	4.58881	1	0.399342	15.178
GO:0006954~inflammatory response	21	3.18182	0.0095695	C3AR1, IL6, CEBPB, C5AR1, NMI, IL1RL2, CXCL3, CXCL2, ANXA1, CXCL8, TLR3, IFI16, APOL3, TNFRSF9, TNFRSF10B, IL23A, SMPDL3B, LTB4R, VNN1, NFE2L1, IL1A	499	379	16792	1.86458	1	0.396799	15.3997
GO:0006915~apoptotic process	28	4.24242	0.0108271	MYDGF, BEX2, PMAIP1, GLRX2, GHITM, UNC5B, SQSTM1, IL1A, YARS, C5AR1, PTPRH, SRA1, PIM2, PRKCE, RHBDD1, DDIT3, PLEKHF1, LCN2, TNFRSF9, TNFRSF10B, PLK3, AKTIP, BBC3, IRF1, JAK2, EAF2, GADD45A, PPP1R15A	499	567	16792	1.66179	1	0.428215	17.2487
GO:0002474~antigen processing and presentation of peptide antigen via MHC class I	5	0.757576	0.0113673	PDIA3, ERAP1, CALR, SEC24D, CANX	499	30	16792	5.60855	1	0.436561	18.031
GO:0009058~biosynthetic process	5	0.757576	0.0113673	GMPPB, OLAH, GMPPA, ALDH1L2, GPT2	499	30	16792	5.60855	1	0.436561	18.031
GO:0010628~positive regulation of gene expression	16	2.42424	0.0118802	IL6, MST1, TLR3, EPB41L4B, CALR, LCN2, LAMP3, ID2, ANK2, TMED2, VEGFA, NFIL3, EIF2AK3, IL1A, KLF4, NGF	499	262	16792	2.05504	1	0.443679	18.7675
GO:0032527~protein exit from endoplasmic reticulum	3	0.454545	0.0121639	PREB, MIA2, LMAN1	499	6	16792	16.8257	1	0.444257	19.1722
GO:0043200~response to amino acid	5	0.757576	0.0127522	IL6, MTHFR, AARS, PEMT, ASNS	499	31	16792	5.42763	1	0.452798	20.0054
GO:0030224~monocyte differentiation	4	0.606061	0.0129337	PDE2A, VEGFA, IFI16, IL31RA	499	17	16792	7.91795	1	0.450546	20.2607
GO:0042523~positive regulation of tyrosine phosphorylation of Stat5 protein	4	0.606061	0.0129337	IL23A, FYN, JAK2, IL31RA	499	17	16792	7.91795	1	0.450546	20.2607
GO:0007259~JAK-STAT cascade	5	0.757576	0.0142404	NMI, SOCS2, IL15RA, JAK2, IL31RA	499	32	16792	5.25802	1	0.476021	22.0768
GO:0008285~negative regulation of cell proliferation	21	3.18182	0.0148676	RARRES3, HIST1H2AC, IL6, CGRRF1, CXCL8, PIM2, FTH1, WARS, TNFRSF9, CDKN1A, EREG, BTG1, TBRG1, PEMT, IRF1, JAK2, ADGRB1, FGF2, IL1A, KLF4, RNF41	499	396	16792	1.78454	1	0.483915	22.9346
GO:0046655~folic acid metabolic process	4	0.606061	0.0151845	MTHFD2, SHMT2, MTHFR, ALDH1L2	499	18	16792	7.47807	1	0.484409	23.3646
GO:0001525~angiogenesis	14	2.12121	0.0159584	NRP2, SAT1, MYDGF, CXCL8, NRCAM, WARS, TYMP, EREG, UNC5B, XBP1, HMOX1, VEGFA, ERAP1, EIF2AK3	499	223	16792	2.11264	1	0.494943	24.4053
GO:0043524~negative regulation of neuron apoptotic process	10	1.51515	0.0168744	CEBPB, C5AR1, UNC5B, FYN, WFS1, HMOX1, AARS, JAK2, GCLM, NGF	499	132	16792	2.54934	1	0.507861	25.6198
GO:0043065~positive regulation of apoptotic process	17	2.57576	0.0175573	TXNIP, KCNMA1, ARHGEF2, IL6, ZMAT3, TLR3, OSGIN1, PMAIP1, JMY, NUPR1, SQSTM1, HMOX1, NSMAF, PHLDA3, GADD45A, SLC9A1, NGF	499	300	16792	1.90691	1	0.515325	26.5133
GO:0006888~ER to Golgi vesicle-mediated transport	11	1.66667	0.0210955	COPZ2, PREB, HYOU1, MIA2, CD55, ANK2, TMED2, AREG, LMAN1, SEC24D, SEC23B	499	160	16792	2.31353	1	0.575121	30.9828
GO:0071499~cellular response to laminar fluid shear stress	3	0.454545	0.0218302	ASS1, XBP1, KLF4	499	8	16792	12.6192	1	0.581161	31.8782
GO:0015939~pantothenate metabolic process	3	0.454545	0.0218302	VNN1, VNN2, VNN3	499	8	16792	12.6192	1	0.581161	31.8782
GO:0061077~chaperone-mediated protein folding	5	0.757576	0.0233045	PPIB, PDIA4, CALR, CANX, FKBP2	499	37	16792	4.54747	1	0.598854	33.642
GO:0006886~intracellular protein transport	14	2.12121	0.0238376	COPZ2, XPOT, ARHGEF2, RPGR, SELENOS, HID1, TMED2, SIL1, TOM1, SCG5, SYTL3, SYTL1, SEC24D, SEC23B	499	236	16792	1.99626	1	0.600868	34.269
GO:0016049~cell growth	6	0.909091	0.0248617	IL6, NUPR1, XBP1, SLC3A2, SEC61A1, SLC9A1	499	56	16792	3.6055	1	0.610222	35.4581
GO:0042981~regulation of apoptotic process	13	1.9697	0.0254214	HAX1, SRA1, BEX2, PMAIP1, CALR, TNFRSF9, TNFRSF10B, BBC3, INHBE, FYN, SDF2L1, JAK2, GDF15	499	213	16792	2.05384	1	0.612332	36.0994
GO:0042517~positive regulation of tyrosine phosphorylation of Stat3 protein	5	0.757576	0.0254542	IL6, IL23A, VEGFA, JAK2, IL31RA	499	38	16792	4.4278	1	0.606741	36.1368
GO:0070207~protein homotrimerization	4	0.606061	0.0262647	LCN2, TNFRSF9, DISP1, ALOX5AP	499	22	16792	6.11842	1	0.612432	37.0542
GO:0010165~response to X-ray	4	0.606061	0.0262647	CDKN1A, THBD, ANXA1, PMAIP1	499	22	16792	6.11842	1	0.612432	37.0542
GO:0006955~immune response	21	3.18182	0.0270284	CSF3, IL6, C5AR1, CEBPB, CEBPG, CXCL3, CXCL2, CXCL8, GEM, CX3CL1, FTH1, TNFRSF9, TNFRSF10B, LTB4R, XBP1, CD274, CCR10, CD22, NFIL3, IL1A, ATP6V0A2	499	421	16792	1.67857	1	0.617228	37.9073
GO:0022417~protein maturation by protein folding	3	0.454545	0.027523	ERO1B, WFS1, CALR	499	9	16792	11.2171	1	0.618198	38.454
GO:0060539~diaphragm development	3	0.454545	0.027523	ASS1, DISP1, MSC	499	9	16792	11.2171	1	0.618198	38.454
GO:0006544~glycine metabolic process	3	0.454545	0.027523	SHMT2, PHGDH, DMGDH	499	9	16792	11.2171	1	0.618198	38.454
GO:0006487~protein N-linked glycosylation	5	0.757576	0.0277193	MAGT1, ALG5, DPAGT1, ALG12, DDOST	499	39	16792	4.31427	1	0.61515	38.6698
GO:0006935~chemotaxis	9	1.36364	0.0288814	C3AR1, TYMP, C5AR1, CREB3, CCR10, CXCL2, CXCL8, CX3CL1, FGF2	499	122	16792	2.48247	1	0.624855	39.9322
GO:0010508~positive regulation of autophagy	5	0.757576	0.0301009	PLEKHF1, MTDH, XBP1, PIM2, MID2	499	40	16792	4.20641	1	0.634766	41.2306
GO:0048661~positive regulation of smooth muscle cell proliferation	6	0.909091	0.0323235	NAMPT, IL6, ID2, EREG, HMOX1, FGF2	499	60	16792	3.36513	1	0.655926	43.5294
GO:0051209~release of sequestered calcium ion into cytosol	5	0.757576	0.0325996	IBTK, BBC3, PRKCE, FGF2, DDIT3	499	41	16792	4.10382	1	0.653741	43.809
GO:0006613~cotranslational protein targeting to membrane	3	0.454545	0.033738	SRP19, TRAM1, SSR1	499	10	16792	10.0954	1	0.661272	44.948
GO:1902237~positive regulation of endoplasmic reticulum stress-induced intrinsic apoptotic signaling pathway	3	0.454545	0.033738	BBC3, PMAIP1, DDIT3	499	10	16792	10.0954	1	0.661272	44.948
GO:0050731~positive regulation of peptidyl-tyrosine phosphorylation	7	1.06061	0.0348535	CSF3, IL6, ARHGEF2, HAX1, VEGFA, KITLG, JAK2	499	82	16792	2.87267	1	0.668204	46.0429
GO:0045740~positive regulation of DNA replication	5	0.757576	0.0352161	IL6, EREG, KITLG, AREG, CALR	499	42	16792	4.00611	1	0.66694	46.3943
GO:0051091~positive regulation of sequence-specific DNA binding transcription factor activity	8	1.21212	0.0366663	IL6, CEBPG, TRIM25, JAK2, DDR2, MID2, JMY, RNF41	499	105	16792	2.56391	1	0.676926	47.7786
GO:0045429~positive regulation of nitric oxide biosynthetic process	5	0.757576	0.0379507	P2RX4, IL6, ASS1, JAK2, KLF4	499	43	16792	3.91294	1	0.684758	48.9764
GO:0051897~positive regulation of protein kinase B signaling	7	1.06061	0.0385428	CSF3, IL6, MTDH, HAX1, XBP1, MYDGF, FGF2	499	84	16792	2.80428	1	0.685618	49.5198
GO:0045824~negative regulation of innate immune response	3	0.454545	0.0404395	NMI, IFI16, DHX58	499	11	16792	9.17763	1	0.698592	51.224
GO:0008652~cellular amino acid biosynthetic process	4	0.606061	0.0406647	BCAT1, PYCR1, ASNS, GPT2	499	26	16792	5.17712	1	0.695914	51.4227
GO:0051928~positive regulation of calcium ion transport	4	0.606061	0.0406647	P2RX4, ANK2, CREB3, WFS1	499	26	16792	5.17712	1	0.695914	51.4227
GO:0006879~cellular iron ion homeostasis	5	0.757576	0.0408037	LCN2, HMOX1, ABCB6, FTH1, FTL	499	44	16792	3.82401	1	0.692502	51.545
GO:0014068~positive regulation of phosphatidylinositol 3-kinase signaling	6	0.909091	0.0434304	CSF3, HAX1, UNC5B, FYN, MYDGF, JAK2	499	65	16792	3.10627	1	0.710905	53.8017
GO:0032755~positive regulation of interleukin-6 production	5	0.757576	0.0437752	IL6, ARHGEF2, IL1RL2, TLR3, IL1A	499	45	16792	3.73903	1	0.709293	54.0904
GO:0051092~positive regulation of NF-kappaB transcription factor activity	9	1.36364	0.0446049	IL6, CTH, ARHGEF2, MTDH, DDRGK1, RBCK1, TLR3, TRIM25, MID2	499	133	16792	2.27716	1	0.711727	54.7783
GO:0010575~positive regulation of vascular endothelial growth factor production	4	0.606061	0.0447721	C3AR1, C5AR1, EIF2AK3, IL1A	499	27	16792	4.98538	1	0.708697	54.9158
GO:0006979~response to oxidative stress	8	1.21212	0.0453141	STC2, BTG1, HMOX1, IDH1, VNN1, SELENOK, GCLM, SLC7A11	499	110	16792	2.44737	1	0.708766	55.3586
GO:0015807~L-amino acid transport	3	0.454545	0.0475932	SLC7A2, SLC7A5, SLC43A1	499	12	16792	8.41283	1	0.722455	57.1763
GO:0071712~ER-associated misfolded protein catabolic process	3	0.454545	0.0475932	DERL1, SDF2L1, RNF185	499	12	16792	8.41283	1	0.722455	57.1763
GO:0043392~negative regulation of DNA binding	4	0.606061	0.0490772	ID2, HMOX1, JAK2, IFI16	499	28	16792	4.80733	1	0.729423	58.322
GO:0042127~regulation of cell proliferation	11	1.66667	0.0494007	TXNIP, SAT1, ARHGEF2, TNFRSF10B, CREB3, FYN, CXCL3, CXCL2, ANXA1, JAK2, TBX19	499	185	16792	2.00089	1	0.727668	58.568
GO:0050821~protein stabilization	9	1.36364	0.0497098	CDKN1A, SYVN1, ANK2, PPIB, WFS1, TBRG1, PIM2, CALR, SEL1L	499	136	16792	2.22692	1	0.725838	58.8016
