# Supplementary material for: Inhibition of BRD4 Attenuates ER Stress-induced Renal Ischemic-Reperfusion Injury
Source: Int J Biol Sci. 2024 Feb 11;20(5):1547–62. doi: 10.7150/ijbs.83040 (PMC10929187; doi:10.7150/ijbs.83040)
Supplement: Supplementary file 3 — Supplementary table 4. [file ijbsv20p1547s3.xlsx]

## Sheet: XBP1-dependent genes
AARS
ABLIM3
AC005736.1
AC006001.2
AC007032.1
AC007388.1
AC009779.2
AC010186.3
AC010618.3
AC012181.1
AC017104.4
AC017104.5
AC020978.5
AC034213.1
AC073335.2
AC084033.3
AC089983.1
AC093157.1
AC095057.3
AC124798.1
AC125611.4
AC135721.1
AC139887.2
AC233992.2
AC243964.3
ADGRB1
AFF3
AKTIP
AL031985.3
AL035681.1
AL109615.3
AL354702.1
AL390729.1
AL591485.1
ALDH1L2
ALG12
ALG2
ALG5
ALOX5AP
AP002478.1
AP003469.4
APTR
AREG
ARG2
ARHGEF2
ASAH2B
ASNS
ATP2B1-AS1
ATP6AP1L
ATP6V0A2
BBC3
BCDIN3D
BEX2
BEX4
BEX5
BLOC1S3
BLVRB
BTC
BTG1
BX640514.2
C16orf58
C17orf51
C1orf43
C3AR1
C5orf56
C6orf132
C7orf31
CACNB1
CALR
CAMTA2
CANX
CARS
CCDC122
CCDC163
CCNB1IP1
CD22
CD55
CDC42EP3
CEBPG
CFAP36
CHMP4C
CIDECP
CISD2
CLDN1
CLDN16
CLGN
CNKSR1
COPZ2
CRELD1
CRELD2
CRYBB2P1
CYB561
CYP4V2
DDIT3
DDX49
DERL2
DERL3
DHX58
DISP1
DMGDH
DMKN
DNAJB11
DNAJB9
DNAJC10
DNAJC3
DNAJC3-DT
DTD1
DYRK4
EAF2
EEF2KMT
EIF1
EIF2AK3
EPB41L4A-AS1
EPB41L4B
ERICH2
ERN1
ERO1B
ERP44
EXOSC1
EXOSC5
EXOSC6
FAM129A
FAM241A
FAM86DP
FBXL6
FBXO25
FICD
FKBP2
FTH1P3
FTL
FUT1
GADD45A
GALK2
GARS
GBAP1
GCC1
GCLM
GCNA
GEM
GFOD1
GFPT1
GLRX
GLRX2
GMDS-DT
GMPPA
GMPPB
GOLGA5
GOLT1A
GPR108
GPRASP1
GRB10
GYPC
HAGLR
HAX1
HDDC3
HEIH
HERPUD1
HID1
HKDC1
HMOX1
HOXD8
HOXD-AS2
HSD17B7P2
HSP90B1
HSP90B2P
HSP90B3P
HSPA5
HSPA9
HSPBAP1
HYOU1
IBTK
ICA1
ID2
IDH1
IFRD1
IL1RL2
IL20RB
IL23A
IL6
INHBE
IRF1
ITPKA
JHY
KCNG1
KCNIP4
KIF26B
KLHDC7B
LAMP3
LARP6
LCA5L
LCN2
LINC00174
LINC00471
LINC00623
LINC00662
LINC00888
LINC00960
LINC01134
LINC01138
LINC02035
LPXN
LRRC49
LSMEM1
LTB4R
LURAP1L
MAFF
MAGT1
MANF
MCEE
MED10
MFAP3L
MIA2
MILR1
MORN4
MPP7
MPV17L2
MSTO2P
MTDH
MTHFD2
MXD1
MYCL
MYDGF
NANS
NBR2
NDUFA4L2
NDUFAF2
NECAB2
NEK8
NFIL3
NFXL1
NGF
NKAP
NMI
NMRK1
NRCAM
NRSN2-AS1
NUCB2
NUPR1
OLAH
OS9
OSGIN1
OSTC
P2RX4
PANX2
PAPPA2
PCBP1-AS1
PCDH1
PCK2
PDE2A
PDIA3
PDIA3P1
PDIA4
PDIA6
PFDN2
PHLDA3
PINLYP
PLD6
PLEKHA6
PLEKHF1
PLK3
PLPP5
PNPLA7
POLR3C
PPIL6
PPP1R15A
PREB
PRKCE
PRPH
PRSS16
PSMB10
PTPRH
PYCR1
PYROXD1
RAB39B
RAB3IL1
RABAC1
RARRES3
RBM20
RCAN1
RETSAT
RFPL1S
RGS16
RGS20
RNF41
RPL22L1
RPN1
RPP40
RRN3P1
RRP12
RXYLT1
SARS
SBDSP1
SBF2-AS1
SCG5
SDCBP2
SDF2L1
SDSL
SEC61A1
SEL1L
SELENOK
SELENOS
SEPHS2
SERP1
SERPINB8
SESN2
SGTB
SH3TC1
SHMT2
SIL1
SLC10A5
SLC16A12
SLC1A4
SLC22A15
SLC22A31
SLC25A25-AS1
SLC29A3
SLC33A1
SLC35B1
SLC35F6
SLC3A2
SLC43A1
SLC52A2
SLC7A11
SMG1P7
SMPDL3B
SNHG1
SNHG11
SNHG15
SNHG17
SNX24
SPSB2
SPX
SQSTM1
SRM
SRP19
SRPRB
SSR4
ST6GALNAC4
STAC
STEAP1
SYNE1
SYTL1
SYVN1
TAF1A-AS1
TBX15
TBX19
TCEA1
TCEANC
THAP9-AS1
THBD
TIMM9
TLCD2
TLR3
TM6SF1
TMC3-AS1
TMEM150A
TMEM159
TMEM198
TMEM205
TMEM208
TMEM249
TMEM41B
TMEM44-AS1
TMEM50B
TMEM79
TMIE
TOM1
TRIB3
TRIM16
TRIM16L
TRIM25
TRPV3
TSPYL2
TTLL11
TVP23C
TXNIP
UBA6-AS1
UBE2J1
UCHL1
UFM1
UGDH
ULBP1
UPP1
VEGFA
VNN3
WARS
WDR25
WDR45
WIPI1
XBP1
XK
XPOT
YARS
YRDC
ZCCHC7
ZCWPW1
ZFAND1
ZFAND2A
ZFHX4-AS1
ZNF165
ZNF790-AS1

## Sheet: GO XBP1-dependent genes
Category	Term	Count	%	PValue	Genes	List Total	Pop Hits	Pop Total	Fold Enrichment	Bonferroni	Benjamini	FDR
GOTERM_BP_DIRECT	GO:0036498~IRE1-mediated unfolded protein response	17	4.70914	1.02742e-15	SYVN1, MYDGF, PDIA6, SRPRB, WIPI1, PREB, HYOU1, DNAJB9, TSPYL2, DNAJB11, XBP1, GFPT1, ERN1, HSPA5, DNAJC3, SEC61A1, SERP1	277	59	16792	17.4671	1.44784e-12	1.44784e-12	1.65423e-12
GOTERM_BP_DIRECT	GO:0034976~response to endoplasmic reticulum stress	18	4.98615	3.63861e-15	HERPUD1, PDIA3, DNAJC10, TRIB3, PDIA6, PDIA4, DDIT3, OS9, HYOU1, ERP44, HSP90B1, UFM1, BBC3, XBP1, ERN1, FAM129A, PPP1R15A, EIF2AK3	277	75	16792	14.549	5.30875e-12	2.65432e-12	6.06182e-12
GOTERM_BP_DIRECT	GO:0006457~protein folding	18	4.98615	7.30429e-09	PDIA3, AARS, PDIA6, PDIA4, CALR, CANX, PFDN2, ERP44, HSP90B1, CLGN, DNAJB11, ERO1B, HSP90B2P, SIL1, PPIL6, ALG12, HSPA9, FKBP2	277	180	16792	6.06209	1.05839e-05	3.52797e-06	1.20856e-05
GOTERM_BP_DIRECT	GO:0034975~protein folding in endoplasmic reticulum	7	1.93906	2.90944e-08	HSP90B1, PDIA3, ERO1B, DNAJC10, HSPA5, CALR, CANX	277	13	16792	32.642	4.21569e-05	1.05394e-05	4.81391e-05
GOTERM_BP_DIRECT	GO:0030968~endoplasmic reticulum unfolded protein response	10	2.77008	4.0586e-08	DERL2, SYVN1, XBP1, AARS, SELENOS, HSPA5, EIF2AK3, PPP1R15A, DERL3, SERP1	277	45	16792	13.4713	5.88074e-05	1.17618e-05	6.71529e-05
GOTERM_BP_DIRECT	GO:0030433~ER-associated ubiquitin-dependent protein catabolic process	11	3.04709	4.47012e-08	HSP90B1, DERL2, DNAJB9, SYVN1, UBE2J1, DNAJC10, SELENOS, HSPA5, DERL3, OS9, SEL1L	277	60	16792	11.1138	6.47699e-05	1.07953e-05	7.39619e-05
GOTERM_BP_DIRECT	GO:0045454~cell redox homeostasis	11	3.04709	5.08747e-07	ERP44, IL6, PDIA3, ERO1B, DNAJC10, PDIA6, SELENOS, PDIA4, DDIT3, GLRX2, GLRX	277	77	16792	8.66013	0.000736902	0.000105305	0.000841761
GOTERM_BP_DIRECT	GO:0070059~intrinsic apoptotic signaling pathway in response to endoplasmic reticulum stress	8	2.21607	8.90048e-07	XBP1, BBC3, ERN1, DNAJC10, TRIB3, SELENOK, PPP1R15A, DDIT3	277	33	16792	14.696	0.00128885	0.000161197	0.00147265
GOTERM_BP_DIRECT	GO:0030970~retrograde protein transport, ER to cytosol	6	1.66205	2.05148e-06	HERPUD1, HSP90B1, DERL2, SYVN1, SELENOS, SEL1L	277	14	16792	25.9804	0.00296819	0.000330234	0.0033943
GOTERM_BP_DIRECT	GO:0018279~protein N-linked glycosylation via asparagine	8	2.21607	3.52048e-06	OSTC, MAGT1, ST6GALNAC4, SYVN1, RPN1, UBE2J1, ALG5, DERL3	277	40	16792	12.1242	0.00508819	0.000509988	0.00582477
GOTERM_BP_DIRECT	GO:0036500~ATF6-mediated unfolded protein response	5	1.38504	8.43276e-06	HSP90B1, XBP1, HSPA5, CALR, DDIT3	277	9	16792	33.6783	0.0121448	0.00111021	0.0139518
GOTERM_BP_DIRECT	GO:0036499~PERK-mediated unfolded protein response	5	1.38504	3.18609e-05	HERPUD1, ASNS, HSPA5, EIF2AK3, DDIT3	277	12	16792	25.2587	0.0451177	0.00383987	0.0527035
GOTERM_BP_DIRECT	GO:1904153~negative regulation of retrograde protein transport, ER to cytosol	4	1.10803	0.000342871	DERL2, UBE2J1, DERL3, OS9	277	9	16792	26.9426	0.391589	0.0375022	0.565799
GOTERM_BP_DIRECT	GO:0006418~tRNA aminoacylation for protein translation	6	1.66205	0.000475406	WARS, CARS, YARS, SARS, AARS, GARS	277	40	16792	9.09314	0.497936	0.0480248	0.7837
GOTERM_BP_DIRECT	GO:1904380~endoplasmic reticulum mannose trimming	4	1.10803	0.00048387	DERL2, SYVN1, OS9, SEL1L	277	10	16792	24.2484	0.504059	0.0456771	0.7976
GOTERM_BP_DIRECT	GO:0006983~ER overload response	4	1.10803	0.00048387	SELENOS, HSPA5, EIF2AK3, DDIT3	277	10	16792	24.2484	0.504059	0.0456771	0.7976
GOTERM_BP_DIRECT	GO:0042149~cellular response to glucose starvation	5	1.38504	0.00122689	XBP1, UPP1, ASNS, HSPA5, EIF2AK3	277	29	16792	10.4519	0.831169	0.105221	2.01075
GOTERM_BP_DIRECT	GO:0009306~protein secretion	5	1.38504	0.00178722	PREB, TVP23C, PDIA4, CANX, SEL1L	277	32	16792	9.47202	0.925129	0.141416	2.91638
GOTERM_BP_DIRECT	GO:0055085~transmembrane transport	12	3.3241	0.00242696	SLC35B1, MAGT1, PANX2, SLC33A1, SLC22A15, SLC16A12, SLC10A5, SLC22A31, CYB561, SLC43A1, STEAP1, SEC61A1	277	244	16792	2.98136	0.970428	0.177665	3.94074
GOTERM_BP_DIRECT	GO:0006865~amino acid transport	5	1.38504	0.00250391	SLC1A4, SLC3A2, XK, SLC43A1, SLC7A11	277	35	16792	8.66013	0.973556	0.174029	4.06326
GOTERM_BP_DIRECT	GO:0006950~response to stress	6	1.66205	0.00324944	HSP90B1, HSP90B2P, SQSTM1, EIF1, GADD45A, SERP1	277	61	16792	5.96272	0.99105	0.210066	5.2428
GOTERM_BP_DIRECT	GO:1902236~negative regulation of endoplasmic reticulum stress-induced intrinsic apoptotic signaling pathway	4	1.10803	0.0035021	HERPUD1, SYVN1, XBP1, SELENOS	277	19	16792	12.7623	0.993802	0.214998	5.63943
GOTERM_BP_DIRECT	GO:0051607~defense response to virus	9	2.49307	0.0060208	IL6, IL23A, EXOSC5, IRF1, TLR3, TRIM25, DNAJC3, POLR3C, DHX58	277	165	16792	3.3066	0.999842	0.32817	9.50905
GOTERM_BP_DIRECT	GO:0006914~autophagy	8	2.21607	0.00645145	CHMP4C, XBP1, SQSTM1, SESN2, WIPI1, WDR45, TMEM208, RNF41	277	133	16792	3.64637	0.999915	0.33486	10.1556
GOTERM_BP_DIRECT	GO:0055114~oxidation-reduction process	19	5.26316	0.00925492	PDIA3, NDUFA4L2, PYROXD1, DNAJC10, UGDH, OSGIN1, ALDH1L2, C1ORF43, CYB561, GLRX2, MTHFD2, PYCR1, ERO1B, BLVRB, DMGDH, STEAP1, GFOD1, RETSAT, GLRX	277	592	16792	1.9456	0.999999	0.429571	14.2594
GOTERM_BP_DIRECT	GO:0010628~positive regulation of gene expression	11	3.04709	0.0116539	LCN2, IL6, LAMP3, ID2, VEGFA, TLR3, EPB41L4B, CALR, NFIL3, EIF2AK3, NGF	277	262	16792	2.54515	1	0.493093	17.6306
GOTERM_BP_DIRECT	GO:0045766~positive regulation of angiogenesis	7	1.93906	0.0118369	C3AR1, MTDH, XBP1, BTG1, MYDGF, HMOX1, VEGFA	277	115	16792	3.68997	1	0.485015	17.8826
GOTERM_BP_DIRECT	GO:0009058~biosynthetic process	4	1.10803	0.01285	GMPPB, OLAH, GMPPA, ALDH1L2	277	30	16792	8.08279	1	0.50047	19.2645
GOTERM_BP_DIRECT	GO:0016049~cell growth	5	1.38504	0.0134356	IL6, NUPR1, XBP1, SLC3A2, SEC61A1	277	56	16792	5.41258	1	0.503418	20.0533
GOTERM_BP_DIRECT	GO:1990440~positive regulation of transcription from RNA polymerase II promoter in response to endoplasmic reticulum stress	3	0.831025	0.0159363	XBP1, HSPA5, DDIT3	277	12	16792	15.1552	1	0.551872	23.341
GOTERM_BP_DIRECT	GO:0043066~negative regulation of apoptotic process	15	4.15512	0.01866	IL6, MTDH, HAX1, MYDGF, BTC, ASNS, HSP90B1, PLK3, SQSTM1, XBP1, VEGFA, HSPA5, DNAJC3, HSPA9, NGF	277	455	16792	1.99849	1	0.597393	26.7772
GOTERM_BP_DIRECT	GO:0000422~mitophagy	4	1.10803	0.0195107	CISD2, SQSTM1, WIPI1, WDR45	277	35	16792	6.92811	1	0.601871	27.8203
GOTERM_BP_DIRECT	GO:0061077~chaperone-mediated protein folding	4	1.10803	0.0226156	PDIA4, CALR, CANX, FKBP2	277	37	16792	6.55361	1	0.645066	31.5106
GOTERM_BP_DIRECT	GO:0006450~regulation of translational fidelity	3	0.831025	0.0245466	AARS, YRDC, DTD1	277	15	16792	12.1242	1	0.66421	33.7154
GOTERM_BP_DIRECT	GO:0036503~ERAD pathway	3	0.831025	0.0245466	SYVN1, TRIM25, SEL1L	277	15	16792	12.1242	1	0.66421	33.7154
GOTERM_BP_DIRECT	GO:0006915~apoptotic process	17	4.70914	0.0255492	YARS, MYDGF, PTPRH, BEX2, PRKCE, DDIT3, GLRX2, PLEKHF1, LCN2, PLK3, AKTIP, BBC3, SQSTM1, IRF1, EAF2, PPP1R15A, GADD45A	277	567	16792	1.81756	1	0.668126	34.8337
GOTERM_BP_DIRECT	GO:0043154~negative regulation of cysteine-type endopeptidase activity involved in apoptotic process	5	1.38504	0.0268354	HERPUD1, IL6, LAMP3, VEGFA, NGF	277	69	16792	4.39282	1	0.675725	36.2423
GOTERM_BP_DIRECT	GO:0043065~positive regulation of apoptotic process	11	3.04709	0.027084	TXNIP, IL6, ARHGEF2, NUPR1, SQSTM1, HMOX1, TLR3, OSGIN1, GADD45A, PHLDA3, NGF	277	300	16792	2.22277	1	0.668844	36.5113
GOTERM_BP_DIRECT	GO:0051209~release of sequestered calcium ion into cytosol	4	1.10803	0.0295837	IBTK, BBC3, PRKCE, DDIT3	277	41	16792	5.91424	1	0.691503	39.157
GOTERM_BP_DIRECT	GO:0060749~mammary gland alveolus development	3	0.831025	0.0311182	ID2, VEGFA, AREG	277	17	16792	10.6978	1	0.70044	40.7294
GOTERM_BP_DIRECT	GO:0015031~protein transport	13	3.60111	0.0311556	COPZ2, RAB39B, GOLT1A, CHMP4C, RAB3IL1, HSP90B1, AKTIP, XBP1, TIMM9, TOM1, SNX24, SEC61A1, SERP1	277	395	16792	1.99512	1	0.691479	40.7673
GOTERM_BP_DIRECT	GO:0006986~response to unfolded protein	4	1.10803	0.0314829	ERP44, HERPUD1, DDIT3, MANF	277	42	16792	5.77342	1	0.686139	41.0975
GOTERM_BP_DIRECT	GO:0060734~regulation of endoplasmic reticulum stress-induced eIF2 alpha phosphorylation	2	0.554017	0.0326036	EIF2AK3, PPP1R15A	277	2	16792	60.6209	1	0.690086	42.2152
GOTERM_BP_DIRECT	GO:0046655~folic acid metabolic process	3	0.831025	0.0346348	MTHFD2, SHMT2, ALDH1L2	277	18	16792	10.1035	1	0.703611	44.1902
GOTERM_BP_DIRECT	GO:0001935~endothelial cell proliferation	3	0.831025	0.0346348	XBP1, HMOX1, ERN1	277	18	16792	10.1035	1	0.703611	44.1902
GOTERM_BP_DIRECT	GO:0006979~response to oxidative stress	6	1.66205	0.0351489	BTG1, HMOX1, IDH1, SELENOK, GCLM, SLC7A11	277	110	16792	3.3066	1	0.700533	44.6799
GOTERM_BP_DIRECT	GO:0032755~positive regulation of interleukin-6 production	4	1.10803	0.0375541	IL6, ARHGEF2, IL1RL2, TLR3	277	45	16792	5.38853	1	0.716501	46.918
GOTERM_BP_DIRECT	GO:0006486~protein glycosylation	6	1.66205	0.0387733	ST6GALNAC4, SDF2L1, RPN1, ALG5, FUT1, SERP1	277	113	16792	3.21881	1	0.720107	48.0197
GOTERM_BP_DIRECT	GO:0006886~intracellular protein transport	9	2.49307	0.0414924	COPZ2, XPOT, ARHGEF2, SIL1, TOM1, SCG5, SELENOS, HID1, SYTL1	277	236	16792	2.31182	1	0.736816	50.3999
GOTERM_BP_DIRECT	GO:0051897~positive regulation of protein kinase B signaling	5	1.38504	0.0496414	IL6, MTDH, HAX1, XBP1, MYDGF	277	84	16792	3.60839	1	0.791898	56.9344

## Sheet: ATF4-XBP1 dependent genes 
ABCC9
AC004980.1
AC007405.3
AC007906.2
AC012181.2
AC018413.1
AC067930.4
AC080112.1
AC097359.2
AC107959.1
AC138150.2
AC141586.1
ACSL5
AEN
AKAP17A
AKNA
AL031587.5
AL118511.1
AL121772.1
AL353743.1
AL450992.2
AL662795.2
AP000688.2
APOL3
APOL6
ARSG
ASS1
ATP2B1
ATP6V0E2-AS1
BCAT1
BEND7
BNC1
C14orf28
C17orf100
C2CD2L
CBX4
CCDC171
CCDC90B
CCDC91
CCND2
CCR10
CD274
CDH4
CDK20
CFB
CGRRF1
CLCN3
CREB3
CREBRF
CRYM-AS1
CSF3
CX3CL1
CXCL2
CXCL3
CXCL8
CXorf40B
CYP2R1
DAGLB
DDOST
DDR2
DDRGK1
DERL1
DLGAP1-AS2
DNAJC1
DNAJC6
DNAL1
DPAGT1
EDEM1
EDEM2
EIF5
ERAP1
FADS3
FAM86B3P
FAM86C1
FBXO42
FGF2
FLJ22447
FLRT1
FLRT2
FRG1BP
FTX
FYN
GCH1
GPR1
GPR35
GTPBP2
HCG18
HERC2P3
HIST1H2AC
HIST1H3E
HM13
HOXB9
HSD17B7
HSPA13
IARS
IL1A
IL21R
IL31RA
JAK2
JMY
KCTD21-AS1
KIF9-AS1
KITLG
KIZ
KLF4
LINC00909
LINC01128
LINC01239
LINC01426
LINC01547
LINC01881
LMAN1
LMO4
LONRF3
LOX
LRRC29
LZTFL1
MAP1LC3B
MAP3K7CL
MARS
MATN1-AS1
MEI1
MID1IP1
MID2
MKX
MON1A
MPC1
MSC
MSC-AS1
MSMO1
MSR1
MTHFR
NFE2L1
NMRAL2P
NR3C2
NRP2
NSMAF
NTNG1
OCLN
OSCAR
PAQR5
PEMT
PGPEP1
PHGDH
PIGA
PIM2
PMAIP1
PNPLA8
PROB1
PSAT1
PSMG3-AS1
PSPH
PTGES2
PTPDC1
PVR
RHBDD1
RN7SL2
RNF185
RPGR
SAMD9L
SDR42E1
SEC23B
SEC24D
SEC63
SFTA1P
SGPP2
SHISA9
SLC10A7
SLC16A1-AS1
SLC16A6
SLC1A5
SLC30A7
SLC31A1
SLC39A14
SLC48A1
SLC7A1
SLC7A2
SLC9A1
SLFN5
SLFNL1-AS1
SNORA73B
SNTB1
SOCS2
SRA1
SRSF8
SSR1
SSR3
STXBP5-AS1
SUGT1P4-STRA6LP
SUSD6
TBRG1
TCEA1P2
TCP11L2
THAP10
TIMM44
TMED2
TMEM171
TMEM182
TMEM241
TMEM39A
TMEM45A
TNFRSF10B
TNFRSF9
TRAM1
TRANK1
TRIML2
TUBE1
TVP23B
TXNDC12
TXNRD1
UHRF1BP1
UNC5B
USP36
VLDLR-AS1
VNN1
VNN2
WDR41
WDR5B
Z97989.1
ZBED3-AS1
ZBTB11-AS1
ZFP69B
ZMAT3
ZNF213
ZNF319
ZNF804A

## Sheet: GO ATF4-XBP1 dependent gene
Category	Term	Count	%	PValue	Genes	List Total	Pop Hits	Pop Total	Fold Enrichment	Bonferroni	Benjamini	FDR
GOTERM_BP_DIRECT	GO:0019221~cytokine-mediated signaling pathway	8	3.90244	0.000189597	CSF3, FLRT2, FLRT1, SOCS2, JAK2, CX3CL1, IL1A, IL31RA	153	131	16792	6.70239	0.157845	0.157845	0.295379
GOTERM_BP_DIRECT	GO:0070098~chemokine-mediated signaling pathway	6	2.92683	0.000458062	GPR35, CXCL3, CCR10, CXCL2, CXCL8, CX3CL1	153	71	16792	9.27479	0.339725	0.187427	0.712231
GOTERM_BP_DIRECT	GO:0006564~L-serine biosynthetic process	3	1.46341	0.000482621	PHGDH, PSAT1, PSPH	153	4	16792	82.3137	0.354261	0.135658	0.750283
GOTERM_BP_DIRECT	GO:0008285~negative regulation of cell proliferation	11	5.36585	0.00327946	TNFRSF9, HIST1H2AC, CGRRF1, TBRG1, PEMT, CXCL8, JAK2, PIM2, FGF2, KLF4, IL1A	153	396	16792	3.04866	0.949007	0.524799	4.99555
GOTERM_BP_DIRECT	GO:2001240~negative regulation of extrinsic apoptotic signaling pathway in absence of ligand	4	1.95122	0.00450978	UNC5B, FYN, CX3CL1, IL1A	153	37	16792	11.865	0.983346	0.559136	6.80867
GOTERM_BP_DIRECT	GO:0034976~response to endoplasmic reticulum stress	5	2.43902	0.00476787	CREBRF, TNFRSF10B, DDRGK1, CREB3, CXCL8	153	75	16792	7.31678	0.986833	0.51406	7.18489
GOTERM_BP_DIRECT	GO:0006935~chemotaxis	6	2.92683	0.0050499	CREB3, CCR10, CXCL2, CXCL8, CX3CL1, FGF2	153	122	16792	5.39762	0.989815	0.480692	7.59438
GOTERM_BP_DIRECT	GO:0006807~nitrogen compound metabolic process	3	1.46341	0.00689719	VNN1, SEC63, VNN2	153	14	16792	23.5182	0.998109	0.543339	10.235
GOTERM_BP_DIRECT	GO:0036503~ERAD pathway	3	1.46341	0.0079113	DERL1, RNF185, RHBDD1	153	15	16792	21.9503	0.999251	0.550478	11.6544
GOTERM_BP_DIRECT	GO:0042523~positive regulation of tyrosine phosphorylation of Stat5 protein	3	1.46341	0.0101265	FYN, JAK2, IL31RA	153	17	16792	19.3679	0.999901	0.602331	14.6822
GOTERM_BP_DIRECT	GO:0006955~immune response	10	4.87805	0.0145371	CSF3, TNFRSF9, TNFRSF10B, CXCL3, CD274, CCR10, CXCL2, CXCL8, CX3CL1, IL1A	153	421	16792	2.60693	0.999998	0.700643	20.4239
GOTERM_BP_DIRECT	GO:0043123~positive regulation of I-kappaB kinase/NF-kappaB signaling	6	2.92683	0.0156273	APOL3, TNFRSF10B, FYN, PIM2, IL1A, MID2	153	161	16792	4.09012	0.999999	0.69553	21.7863
GOTERM_BP_DIRECT	GO:0090023~positive regulation of neutrophil chemotaxis	3	1.46341	0.0167	CXCL3, CXCL2, CXCL8	153	22	16792	14.9661	1	0.690777	23.1054
GOTERM_BP_DIRECT	GO:0032496~response to lipopolysaccharide	6	2.92683	0.0168037	TNFRSF9, TNFRSF10B, CXCL3, CXCL2, JAK2, GCH1	153	164	16792	4.0153	1	0.666021	23.2317
GOTERM_BP_DIRECT	GO:0030433~ER-associated ubiquitin-dependent protein catabolic process	4	1.95122	0.0170828	DERL1, RNF185, EDEM2, EDEM1	153	60	16792	7.31678	1	0.646798	23.5711
GOTERM_BP_DIRECT	GO:0097466~glycoprotein ERAD pathway	2	0.97561	0.0180225	EDEM2, EDEM1	153	2	16792	109.752	1	0.642932	24.703
GOTERM_BP_DIRECT	GO:1904211~membrane protein proteolysis involved in retrograde protein transport, ER to cytosol	2	0.97561	0.0180225	HM13, RHBDD1	153	2	16792	109.752	1	0.642932	24.703
GOTERM_BP_DIRECT	GO:0045766~positive regulation of angiogenesis	5	2.43902	0.0205754	CXCL8, ERAP1, CX3CL1, FGF2, IL1A	153	115	16792	4.77181	1	0.669777	27.6997
GOTERM_BP_DIRECT	GO:0014068~positive regulation of phosphatidylinositol 3-kinase signaling	4	1.95122	0.0211068	CSF3, UNC5B, FYN, JAK2	153	65	16792	6.75395	1	0.658274	28.3092
GOTERM_BP_DIRECT	GO:0006954~inflammatory response	9	4.39024	0.0221534	TNFRSF9, APOL3, TNFRSF10B, CXCL3, CXCL2, CXCL8, VNN1, NFE2L1, IL1A	153	379	16792	2.60624	1	0.656388	29.4957
GOTERM_BP_DIRECT	GO:1904154~positive regulation of retrograde protein transport, ER to cytosol	2	0.97561	0.0269123	EDEM2, EDEM1	153	3	16792	73.1678	1	0.709407	34.6628
GOTERM_BP_DIRECT	GO:0042127~regulation of cell proliferation	6	2.92683	0.02692	TNFRSF10B, CREB3, FYN, CXCL3, CXCL2, JAK2	153	185	16792	3.55951	1	0.691898	34.6708
GOTERM_BP_DIRECT	GO:0007259~JAK-STAT cascade	3	1.46341	0.0338143	SOCS2, JAK2, IL31RA	153	32	16792	10.2892	1	0.757468	41.5301
GOTERM_BP_DIRECT	GO:1904382~mannose trimming involved in glycoprotein ERAD pathway	2	0.97561	0.0357222	EDEM2, EDEM1	153	4	16792	54.8758	1	0.761382	43.3056
GOTERM_BP_DIRECT	GO:0034620~cellular response to unfolded protein	2	0.97561	0.0357222	DERL1, RHBDD1	153	4	16792	54.8758	1	0.761382	43.3056
GOTERM_BP_DIRECT	GO:0006865~amino acid transport	3	1.46341	0.0398591	SLC1A5, SLC7A2, SLC7A1	153	35	16792	9.40728	1	0.78465	46.9836
GOTERM_BP_DIRECT	GO:0055114~oxidation-reduction process	11	5.36585	0.0429592	TXNDC12, MTHFR, PTGES2, MSMO1, SDR42E1, PHGDH, FADS3, CYP2R1, TXNRD1, LOX, HSD17B7	153	592	16792	2.0393	1	0.796333	49.5921
GOTERM_BP_DIRECT	GO:0006928~movement of cell or subcellular component	4	1.95122	0.0431672	CXCL8, VNN1, JAK2, VNN2	153	86	16792	5.10473	1	0.785113	49.7627
GOTERM_BP_DIRECT	GO:0015809~arginine transport	2	0.97561	0.0444529	SLC7A2, SLC7A1	153	5	16792	43.9007	1	0.782555	50.8056
GOTERM_BP_DIRECT	GO:0042981~regulation of apoptotic process	6	2.92683	0.0445141	TNFRSF9, TNFRSF10B, FYN, SRA1, JAK2, PMAIP1	153	213	16792	3.0916	1	0.770853	50.8547
