# Supplementary material for: Inhibition of BRD4 Attenuates ER Stress-induced Renal Ischemic-Reperfusion Injury
Source: Int J Biol Sci. 2024 Feb 11;20(5):1547–62. doi: 10.7150/ijbs.83040 (PMC10929187; doi:10.7150/ijbs.83040)
Supplement: Supplementary file 4 — Supplementary table 5. [file ijbsv20p1547s4.xlsx]

## Sheet: JQ1-dependent TG signature 
ABCC9
ABLIM3
AC004980.1
AC005736.1
AC006001.2
AC007906.2
AC009779.2
AC010186.3
AC010327.3
AC010618.3
AC017104.4
AC017104.5
AC018413.1
AC020978.5
AC067930.4
AC073335.2
AC080112.1
AC084033.3
AC087741.1
AC093157.1
AC095057.3
AC097359.2
AC107959.1
AC124798.1
AC138150.2
AC141586.1
ACSL5
ACSS1
ADGRB1
AEN
AFF3
AHRR
AKAP17A
AKNA
AL031587.5
AL031985.3
AL109615.3
AL118511.1
AL356414.1
AL450992.2
AL662795.2
ALG12
ALG2
ALG5
ALOX5AP
AMPD3
ANXA1
AP000688.2
AP002478.1
AP003469.4
APOL3
APOL6
APTR
ARHGAP40
ARSG
ASS1
ATP6AP1L
ATP6V0A2
BBOF1
BCAT1
BEST1
BLOC1S3
BNC1
BTC
C14orf28
C16orf58
C17orf100
C1orf43
C3AR1
C5orf56
C6orf132
C7orf31
CACNB1
CCDC113
CCDC122
CCDC163
CCDC90B
CCND2
CCR10
CD22
CD274
CDH4
CDK20
CEBPB
CFAP36
CFB
CGRRF1
CHMP4C
CLCN3
CLDN11
CLDN16
CLIP4
CNKSR1
COPZ2
CREB3
CREBRF
CRYBB2P1
CRYM-AS1
CSF3
CTSD
CX3CL1
CXCL2
CXCL3
CXCL8
CXorf40B
CYB561
CYP4V2
DDOST
DDR2
DDRGK1
DDX49
DERL1
DERL2
DHX58
DMKN
DNHD1
DPAGT1
DTD1
DYRK4
EDEM2
EFCAB6
EIF2AK3
EIF5
EML2-AS1
EPB41L4A-AS1
EPB41L4B
ERAP1
EREG
ERP44
EXOSC1
EXOSC5
FADS3
FAM86DP
FBXL6
FGF2
FIRRE
FKBP2
FLJ22447
FLRT2
FTX
G0S2
GALK2
GBAP1
GEM
GMPPA
GMPPB
GOLGA5
GOLT1A
GPR108
GPR35
GPRASP1
GRB10
GTPBP2
HAX1
HCG18
HDDC3
HEIH
HIST1H2AC
HIST1H3E
HKDC1
HM13
HMOX1
HOXB9
HOXD-AS2
HSD17B7
HSD17B7P2
HSPA9
HSPBAP1
IARS
IBTK
ICA1
IFI16
IL15RA
IL1A
IL1RL2
IL23A
IL31RA
IL6
IRF1
JAK2
JHY
KCNMA1
KCTD21-AS1
KIF26B
KIF9-AS1
KIZ
KLF4
KLHL35
KRT10
LINC00174
LINC00471
LINC00623
LINC00909
LINC01134
LINC01138
LINC01239
LMAN1
LONRF3
LOX
LPXN
LRRC29
LRRC37A3
LRRC75A-AS1
LZTFL1
MAP3K7CL
MARS
MATN1-AS1
MCEE
MED10
MEI1
MFSD2A
MIA2
MID2
MILR1
MIR193BHG
MKX
MON1A
MORN4
MSC
MSC-AS1
MSMO1
MST1
MTDH
MYDGF
NAMPT
NAMPTP1
NDUFA4L2
NDUFAF2
NECAB2
NEK8
NEURL2
NFXL1
NKAP
NMI
NMRK1
NR3C2
NRP2
NRSN2-AS1
NSMAF
NUPR1
ODF3B
OSTC
P2RX4
PANX2
PAPPA2
PAQR5
PCBP1-AS1
PDE2A
PDIA3P1
PEMT
PFDN2
PGPEP1
PHLDA3
PIGA
PIM2
PINLYP
PLD6
PLEKHF1
PLPP5
POLR3C
PREB
PRKCE
PSMB10
PSMG3-AS1
PSPH
PTGES2
PTP4A1
PTRH1
PVR
PYCR1
PYROXD1
RAB3IL1
RABAC1
RARRES3
RCAN1
RFPL1S
RGS16
RGS20
RN7SL2
RNF185
RPARP-AS1
RPL22L1
RPN1
RPP40
RRN3P1
RRP12
SAMD9L
SBF2-AS1
SCG5
SDR42E1
SDSL
SEC23B
SEC24D
SEC61A1
SEC63
SELENOK
SERP1
SFTA1P
SGPP2
SH3TC1
SHISA9
SHMT2
SIL1
SLC10A5
SLC10A7
SLC16A12
SLC16A1-AS1
SLC16A6
SLC18B1
SLC25A25-AS1
SLC29A3
SLC30A7
SLC31A1
SLC35F6
SLC38A5
SLC52A2
SLC6A15
SNHG11
SNHG15
SNHG17
SNTB1
SOCS2
SPATA17
SPSB2
SRA1
SRM
SRP19
SRPRB
SRSF8
SSR1
SSR3
SSR4
ST6GALNAC4
STAC
STC2
STEAP1
STXBP5-AS1
SYTL1
SYTL3
TAF1A-AS1
TATDN1
TBX15
TCEA1P2
TCEANC
TCP11L2
THBD
TIMM44
TIMM9
TLR3
TMC3-AS1
TMED2
TMEM150A
TMEM158
TMEM159
TMEM171
TMEM184A
TMEM198
TMEM205
TMEM208
TMEM249
TMEM39A
TMEM45A
TMEM99
TMIE
TNFRSF9
TOM1
TRAM1
TRANK1
TRIM16
TRIM16L
TRIM25
TRIML2
TRPV3
TSPYL2
TTLL11
TVP23B
TVP23C
TXNDC12
TYMP
UBA6-AS1
UBE2J1
UHRF1BP1
USP36
VLDLR-AS1
VNN1
VNN2
VNN3
WDR45
XBP1
XK
XPOT
YARS
YDJC
YRDC
Z97989.1
ZBED3-AS1
ZCCHC7
ZCWPW1
ZFHX4-AS1
ZFP69B
ZMAT3
ZMIZ1-AS1
ZNF165
ZNF213
ZNF319
ZNF790-AS1
ZNF804A

## Sheet: GO JQ1-dependent TG signature
Category	Term	Count	%	PValue	Genes	List Total	Pop Hits	Pop Total	Fold Enrichment	Bonferroni	Benjamini	FDR
GOTERM_BP_DIRECT	GO:0036498~IRE1-mediated unfolded protein response	9	2.42588	5.1644e-06	PREB, TSPYL2, XBP1, MYDGF, SRPRB, SEC63, SEC61A1, SERP1, SSR1	277	59	16792	9.24726	0.0072041	0.0072041	0.00850887
GOTERM_BP_DIRECT	GO:0018279~protein N-linked glycosylation via asparagine	7	1.88679	4.48193e-05	OSTC, ST6GALNAC4, RPN1, UBE2J1, ALG5, LMAN1, DDOST	277	40	16792	10.6087	0.0608202	0.0308871	0.0738217
GOTERM_BP_DIRECT	GO:0030968~endoplasmic reticulum unfolded protein response	7	1.88679	8.87856e-05	DERL2, DERL1, STC2, XBP1, EDEM2, EIF2AK3, SERP1	277	45	16792	9.42992	0.11689	0.0405884	0.146189
GOTERM_BP_DIRECT	GO:0045766~positive regulation of angiogenesis	10	2.69542	0.000118265	C3AR1, MTDH, XBP1, MYDGF, HMOX1, CXCL8, ERAP1, CX3CL1, FGF2, IL1A	277	115	16792	5.27139	0.152598	0.04055	0.194683
GOTERM_BP_DIRECT	GO:0034976~response to endoplasmic reticulum stress	8	2.15633	0.00022971	CREBRF, ERP44, DDRGK1, CEBPB, CREB3, XBP1, CXCL8, EIF2AK3	277	75	16792	6.46623	0.275034	0.0623009	0.377814
GOTERM_BP_DIRECT	GO:0019221~cytokine-mediated signaling pathway	10	2.69542	0.000316617	CSF3, FLRT2, IL6, SOCS2, EREG, IL15RA, JAK2, CX3CL1, IL1A, IL31RA	277	131	16792	4.62755	0.358107	0.0712252	0.520404
GOTERM_BP_DIRECT	GO:0090023~positive regulation of neutrophil chemotaxis	5	1.34771	0.000413589	C3AR1, IL23A, CXCL3, CXCL2, CXCL8	277	22	16792	13.7775	0.439623	0.0794049	0.679282
GOTERM_BP_DIRECT	GO:0006807~nitrogen compound metabolic process	4	1.07817	0.0013979	VNN1, SEC63, VNN2, VNN3	277	14	16792	17.3203	0.85892	0.217142	2.27853
GOTERM_BP_DIRECT	GO:0006954~inflammatory response	16	4.31267	0.00155858	C3AR1, IL6, NMI, CEBPB, IL1RL2, CXCL3, CXCL2, ANXA1, CXCL8, TLR3, IFI16, APOL3, TNFRSF9, IL23A, VNN1, IL1A	277	379	16792	2.5592	0.887377	0.215442	2.53728
GOTERM_BP_DIRECT	GO:0051607~defense response to virus	10	2.69542	0.00165596	IL6, ABCC9, IL23A, EXOSC5, IRF1, TLR3, TRIM25, IFI16, POLR3C, DHX58	277	165	16792	3.674	0.901752	0.207075	2.69379
GOTERM_BP_DIRECT	GO:0007259~JAK-STAT cascade	5	1.34771	0.00178722	NMI, SOCS2, IL15RA, JAK2, IL31RA	277	32	16792	9.47202	0.918271	0.203611	2.90437
GOTERM_BP_DIRECT	GO:0051897~positive regulation of protein kinase B signaling	7	1.88679	0.00260009	CSF3, IL6, MTDH, HAX1, XBP1, MYDGF, FGF2	277	84	16792	5.05174	0.973875	0.261946	4.19895
GOTERM_BP_DIRECT	GO:0032527~protein exit from endoplasmic reticulum	3	0.808625	0.00386535	PREB, MIA2, LMAN1	277	6	16792	30.3105	0.995582	0.341029	6.18183
GOTERM_BP_DIRECT	GO:0006935~chemotaxis	8	2.15633	0.00404147	C3AR1, TYMP, CREB3, CCR10, CXCL2, CXCL8, CX3CL1, FGF2	277	122	16792	3.97514	0.99655	0.333	6.45475
GOTERM_BP_DIRECT	GO:0010508~positive regulation of autophagy	5	1.34771	0.00409903	PLEKHF1, MTDH, XBP1, PIM2, MID2	277	40	16792	7.57762	0.996819	0.318434	6.5438
GOTERM_BP_DIRECT	GO:0045429~positive regulation of nitric oxide biosynthetic process	5	1.34771	0.00532684	P2RX4, IL6, ASS1, JAK2, KLF4	277	43	16792	7.04895	0.999434	0.373336	8.42421
GOTERM_BP_DIRECT	GO:0008285~negative regulation of cell proliferation	15	4.04313	0.00603543	RARRES3, HIST1H2AC, IL6, CGRRF1, CXCL8, PIM2, TNFRSF9, EREG, IRF1, PEMT, JAK2, ADGRB1, FGF2, KLF4, IL1A	277	396	16792	2.29625	0.999791	0.392584	9.4932
GOTERM_BP_DIRECT	GO:0070098~chemokine-mediated signaling pathway	6	1.61725	0.00622994	GPR35, CXCL3, CCR10, CXCL2, CXCL8, CX3CL1	277	71	16792	5.1229	0.999841	0.384959	9.78458
GOTERM_BP_DIRECT	GO:0071499~cellular response to laminar fluid shear stress	3	0.808625	0.00706011	ASS1, XBP1, KLF4	277	8	16792	22.7329	0.999951	0.406705	11.0183
GOTERM_BP_DIRECT	GO:0015939~pantothenate metabolic process	3	0.808625	0.00706011	VNN1, VNN2, VNN3	277	8	16792	22.7329	0.999951	0.406705	11.0183
GOTERM_BP_DIRECT	GO:0055085~transmembrane transport	11	2.96496	0.00727919	ABCC9, SLC16A6, PANX2, SLC16A12, SLC18B1, SLC10A7, MFSD2A, SLC10A5, CYB561, STEAP1, SEC61A1	277	244	16792	2.73291	0.999964	0.400349	11.3413
GOTERM_BP_DIRECT	GO:0006955~immune response	15	4.04313	0.0100377	CSF3, IL6, CEBPB, CXCL3, CXCL2, CXCL8, GEM, CX3CL1, TNFRSF9, XBP1, CD274, CCR10, CD22, IL1A, ATP6V0A2	277	421	16792	2.15989	0.999999	0.489601	15.3144
GOTERM_BP_DIRECT	GO:0006613~cotranslational protein targeting to membrane	3	0.808625	0.0111032	SRP19, TRAM1, SSR1	277	10	16792	18.1863	1	0.508611	16.8037
GOTERM_BP_DIRECT	GO:0045824~negative regulation of innate immune response	3	0.808625	0.0134245	NMI, IFI16, DHX58	277	11	16792	16.533	1	0.560746	19.9637
GOTERM_BP_DIRECT	GO:0042771~intrinsic apoptotic signaling pathway in response to DNA damage by p53 class mediator	4	1.07817	0.0140571	NUPR1, AEN, IFI16, PHLDA3	277	31	16792	7.82206	1	0.562122	20.805
GOTERM_BP_DIRECT	GO:0006886~intracellular protein transport	10	2.69542	0.0162867	COPZ2, XPOT, TMED2, SIL1, TOM1, SCG5, SYTL3, SEC24D, SYTL1, SEC23B	277	236	16792	2.56868	1	0.601308	23.7048
GOTERM_BP_DIRECT	GO:0048661~positive regulation of smooth muscle cell proliferation	5	1.34771	0.0169567	NAMPT, IL6, EREG, HMOX1, FGF2	277	60	16792	5.05174	1	0.601833	24.5565
GOTERM_BP_DIRECT	GO:0030433~ER-associated ubiquitin-dependent protein catabolic process	5	1.34771	0.0169567	DERL2, DERL1, RNF185, UBE2J1, EDEM2	277	60	16792	5.05174	1	0.601833	24.5565
GOTERM_BP_DIRECT	GO:0043123~positive regulation of I-kappaB kinase/NF-kappaB signaling	8	2.15633	0.0172334	APOL3, MTDH, HMOX1, TRIM25, PIM2, PRKCE, IL1A, MID2	277	161	16792	3.01222	1	0.593988	24.9056
GOTERM_BP_DIRECT	GO:0045088~regulation of innate immune response	3	0.808625	0.0186316	IRF1, ERAP1, DHX58	277	13	16792	13.9894	1	0.609516	26.6467
GOTERM_BP_DIRECT	GO:0002526~acute inflammatory response	3	0.808625	0.0186316	IL6, NUPR1, VNN1	277	13	16792	13.9894	1	0.609516	26.6467
GOTERM_BP_DIRECT	GO:0006768~biotin metabolic process	3	0.808625	0.0215039	VNN1, VNN2, VNN3	277	14	16792	12.9902	1	0.649868	30.1052
GOTERM_BP_DIRECT	GO:0006914~autophagy	7	1.88679	0.0226619	CHMP4C, XBP1, RNF185, CTSD, IFI16, WDR45, TMEM208	277	133	16792	3.19058	1	0.656896	31.4556
GOTERM_BP_DIRECT	GO:0042517~positive regulation of tyrosine phosphorylation of Stat3 protein	4	1.07817	0.024263	IL6, IL23A, JAK2, IL31RA	277	38	16792	6.38115	1	0.670197	33.2825
GOTERM_BP_DIRECT	GO:0006488~dolichol-linked oligosaccharide biosynthetic process	3	0.808625	0.0245466	ALG2, DPAGT1, ALG12	277	15	16792	12.1242	1	0.66288	33.6014
GOTERM_BP_DIRECT	GO:0036503~ERAD pathway	3	0.808625	0.0245466	DERL1, RNF185, TRIM25	277	15	16792	12.1242	1	0.66288	33.6014
GOTERM_BP_DIRECT	GO:0006450~regulation of translational fidelity	3	0.808625	0.0245466	IARS, YRDC, DTD1	277	15	16792	12.1242	1	0.66288	33.6014
GOTERM_BP_DIRECT	GO:0006487~protein N-linked glycosylation	4	1.07817	0.0259735	ALG5, DPAGT1, ALG12, DDOST	277	39	16792	6.21753	1	0.672566	35.1837
GOTERM_BP_DIRECT	GO:0042523~positive regulation of tyrosine phosphorylation of Stat5 protein	3	0.808625	0.0311182	IL23A, JAK2, IL31RA	277	17	16792	10.6978	1	0.72793	40.5997
GOTERM_BP_DIRECT	GO:0030224~monocyte differentiation	3	0.808625	0.0311182	PDE2A, IFI16, IL31RA	277	17	16792	10.6978	1	0.72793	40.5997
GOTERM_BP_DIRECT	GO:0001525~angiogenesis	9	2.42588	0.0314704	NRP2, TYMP, EREG, XBP1, MYDGF, HMOX1, CXCL8, ERAP1, EIF2AK3	277	223	16792	2.44658	1	0.721698	40.9545
GOTERM_BP_DIRECT	GO:0050729~positive regulation of inflammatory response	5	1.34771	0.0321307	IL23A, PDE2A, TLR3, JAK2, CX3CL1	277	73	16792	4.15212	1	0.71918	41.6143
GOTERM_BP_DIRECT	GO:1904036~negative regulation of epithelial cell apoptotic process	2	0.539084	0.0326036	HMOX1, MST1	277	2	16792	60.6209	1	0.714698	42.0826
GOTERM_BP_DIRECT	GO:0032755~positive regulation of interleukin-6 production	4	1.07817	0.0375541	IL6, IL1RL2, TLR3, IL1A	277	45	16792	5.38853	1	0.755911	46.7773
GOTERM_BP_DIRECT	GO:1902236~negative regulation of endoplasmic reticulum stress-induced intrinsic apoptotic signaling pathway	3	0.808625	0.0382975	TXNDC12, CREB3, XBP1	277	19	16792	9.57173	1	0.753846	47.4506
GOTERM_BP_DIRECT	GO:0071222~cellular response to lipopolysaccharide	6	1.61725	0.0387733	CSF3, IL6, CEBPB, ASS1, XBP1, CXCL8	277	113	16792	3.21881	1	0.749444	47.8773
GOTERM_BP_DIRECT	GO:0051781~positive regulation of cell division	4	1.07817	0.0419093	EREG, BTC, FGF2, IL1A	277	47	16792	5.15923	1	0.768205	50.6096
GOTERM_BP_DIRECT	GO:0042060~wound healing	5	1.34771	0.0427717	IL6, EREG, LOX, EPB41L4B, FGF2	277	80	16792	3.78881	1	0.767092	51.337
GOTERM_BP_DIRECT	GO:0007165~signal transduction	28	7.54717	0.0436586	PLPP5, NAMPT, NR3C2, TLR3, CXCL8, DDR2, ARHGAP40, LPXN, AKAP17A, STAC, IL15RA, ADGRB1, NSMAF, FGF2, YARS, IL1RL2, ANXA1, RCAN1, GEM, PRKCE, P2RX4, APOL3, GRB10, ABCC9, THBD, PDE2A, CD274, JAK2	277	1161	16792	1.462	1	0.766227	52.0746
GOTERM_BP_DIRECT	GO:0008284~positive regulation of cell proliferation	14	3.77358	0.0451515	CSF3, NAMPT, DERL2, SHMT2, IL6, BTC, SSR1, IL31RA, EREG, XBP1, CCND2, BNC1, SLC35F6, FGF2	277	466	16792	1.82123	1	0.770094	53.2925
GOTERM_BP_DIRECT	GO:1900102~negative regulation of endoplasmic reticulum unfolded protein response	2	0.539084	0.048506	CREBRF, XBP1	277	3	16792	40.414	1	0.787094	55.9239
GOTERM_BP_DIRECT	GO:0006888~ER to Golgi vesicle-mediated transport	7	1.88679	0.0489306	COPZ2, PREB, MIA2, TMED2, LMAN1, SEC24D, SEC23B	277	160	16792	2.65217	1	0.782784	56.2469

## Sheet: JQ1-dep XBP1 signature
ABLIM3
AC005736.1
AC006001.2
AC009779.2
AC010186.3
AC010618.3
AC017104.4
AC017104.5
AC020978.5
AC073335.2
AC084033.3
AC093157.1
AC095057.3
AC124798.1
ADGRB1
AFF3
AL031985.3
AL109615.3
ALG12
ALG2
ALG5
ALOX5AP
AP002478.1
AP003469.4
APTR
ATP6AP1L
ATP6V0A2
BLOC1S3
BTC
C16orf58
C1orf43
C3AR1
C5orf56
C6orf132
C7orf31
CACNB1
CCDC122
CCDC163
CD22
CFAP36
CHMP4C
CLDN16
CNKSR1
COPZ2
CRYBB2P1
CYB561
CYP4V2
DDX49
DERL2
DHX58
DMKN
DTD1
DYRK4
EIF2AK3
EPB41L4A-AS1
EPB41L4B
ERP44
EXOSC1
EXOSC5
FAM86DP
FBXL6
FKBP2
GALK2
GBAP1
GEM
GMPPA
GMPPB
GOLGA5
GOLT1A
GPR108
GPRASP1
GRB10
HAX1
HDDC3
HEIH
HKDC1
HMOX1
HOXD-AS2
HSD17B7P2
HSPA9
HSPBAP1
IBTK
ICA1
IL1RL2
IL23A
IL6
IRF1
JHY
KIF26B
LINC00174
LINC00471
LINC00623
LINC01134
LINC01138
LPXN
MCEE
MED10
MIA2
MILR1
MORN4
MTDH
MYDGF
NDUFA4L2
NDUFAF2
NECAB2
NEK8
NFXL1
NKAP
NMI
NMRK1
NRSN2-AS1
NUPR1
OSTC
P2RX4
PANX2
PAPPA2
PCBP1-AS1
PDE2A
PDIA3P1
PFDN2
PHLDA3
PINLYP
PLD6
PLEKHF1
PLPP5
POLR3C
PREB
PRKCE
PSMB10
PYCR1
PYROXD1
RAB3IL1
RABAC1
RARRES3
RCAN1
RFPL1S
RGS16
RGS20
RPL22L1
RPN1
RPP40
RRN3P1
RRP12
SBF2-AS1
SCG5
SDSL
SEC61A1
SELENOK
SERP1
SH3TC1
SHMT2
SIL1
SLC10A5
SLC16A12
SLC25A25-AS1
SLC29A3
SLC35F6
SLC52A2
SNHG11
SNHG15
SNHG17
SPSB2
SRM
SRP19
SRPRB
SSR4
ST6GALNAC4
STAC
STEAP1
SYTL1
TAF1A-AS1
TBX15
TCEANC
THBD
TIMM9
TLR3
TMC3-AS1
TMEM150A
TMEM159
TMEM198
TMEM205
TMEM208
TMEM249
TMIE
TOM1
TRIM16
TRIM16L
TRIM25
TRPV3
TSPYL2
TTLL11
TVP23C
UBA6-AS1
UBE2J1
VNN3
WDR45
XBP1
XK
XPOT
YARS
YRDC
ZCCHC7
ZCWPW1
ZFHX4-AS1
ZNF165
ZNF790-AS1

## Sheet: GO JQ1-dep XBP1 signature
Category	Term	Count	%	PValue	Genes	-LOG P VALUE	List Total	Pop Hits	Pop Total	Fold Enrichment	Bonferroni	Benjamini	FDR
GOTERM_BP_DIRECT	GO:0006486~protein glycosylation	7	3.84615	0.000498319	GMPPB, SERP1, OSTC, RPN1, ALG5, ALG2, ST6GALNAC4	3.30249	143	135	19256	6.98223	0.371582	0.290801	0.290801
GOTERM_BP_DIRECT	GO:0018279~protein N-linked glycosylation via asparagine	4	2.1978	0.000624036	OSTC, RPN1, ALG5, UBE2J1	3.20479	143	23	19256	23.4187	0.441099	0.290801	0.290801
GOTERM_BP_DIRECT	GO:0051607~defense response to virus	8	4.3956	0.00165046	IL6, EXOSC5, IL23A, POLR3C, IRF1, DHX58, TRIM25, TLR3	2.7824	143	231	19256	4.66346	0.785511	0.512742	0.512742
GOTERM_BP_DIRECT	GO:0006613~cotranslational protein targeting to membrane	3	1.64835	0.00284322	SEC61A1, SRP19, SIL1	2.54619	143	11	19256	36.7247	0.929607	0.662471	0.662471
GOTERM_BP_DIRECT	GO:0032728~positive regulation of interferon-beta production	4	2.1978	0.00365224	POLR3C, IRF1, DHX58, TLR3	2.43744	143	42	19256	12.8245	0.966963	0.680778	0.680778
GOTERM_BP_DIRECT	GO:1904036~negative regulation of epithelial cell apoptotic process	3	1.64835	0.00532411	BTC, HMOX1, NUPR1	2.27375	143	15	19256	26.9315	0.993094	0.691381	0.691381
GOTERM_BP_DIRECT	GO:0030968~endoplasmic reticulum unfolded protein response	4	2.1978	0.00666457	XBP1, SERP1, EIF2AK3, DERL2	2.17623	143	52	19256	10.3583	0.998035	0.691381	0.691381
GOTERM_BP_DIRECT	GO:0006487~protein N-linked glycosylation	4	2.1978	0.00702682	OSTC, RPN1, ALG5, ALG12	2.15324	143	53	19256	10.1628	0.998601	0.691381	0.691381
GOTERM_BP_DIRECT	GO:0032755~positive regulation of interleukin-6 production	5	2.74725	0.00713409	IL6, XBP1, IL1RL2, SELENOK, TLR3	2.14666	143	103	19256	6.53676	0.998735	0.691381	0.691381
GOTERM_BP_DIRECT	GO:0045766~positive regulation of angiogenesis	6	3.2967	0.00741825	MYDGF, XBP1, C3AR1, HMOX1, TLR3, MTDH	2.1297	143	164	19256	4.92649	0.999031	0.691381	0.691381
GOTERM_BP_DIRECT	GO:0051897~positive regulation of protein kinase B signaling	5	2.74725	0.0149603	MYDGF, XBP1, P2RX4, HAX1, MTDH	1.82506	143	128	19256	5.26005	0.999999	1	1
GOTERM_BP_DIRECT	GO:0010575~positive regulation of vascular endothelial growth factor production	3	1.64835	0.0205238	IL6, EIF2AK3, C3AR1	1.68774	143	30	19256	13.4657	1	1	1
GOTERM_BP_DIRECT	GO:0006457~protein folding	5	2.74725	0.0346258	HSPA9, ERP44, PFDN2, ALG12, SIL1	1.4606	143	166	19256	4.05594	1	1	1
GOTERM_BP_DIRECT	GO:0042098~T cell proliferation	3	1.64835	0.0383656	IL23A, SELENOK, PSMB10	1.41606	143	42	19256	9.61838	1	1	1
GOTERM_BP_DIRECT	GO:0050776~regulation of immune response	3	1.64835	0.0400466	GPR108, IRF1, CD22	1.39743	143	43	19256	9.3947	1	1	1
GOTERM_BP_DIRECT	GO:0032735~positive regulation of interleukin-12 production	3	1.64835	0.0400466	IL23A, IRF1, TLR3	1.39743	143	43	19256	9.3947	1	1	1
GOTERM_BP_DIRECT	GO:0006565~L-serine catabolic process	2	1.0989	0.0434438	SHMT2, SDSL	1.36207	143	6	19256	44.8858	1	1	1
GOTERM_BP_DIRECT	GO:0031670~cellular response to nutrient	2	1.0989	0.0434438	XBP1, HMOX1	1.36207	143	6	19256	44.8858	1	1	1
GOTERM_BP_DIRECT	GO:0032722~positive regulation of chemokine production	3	1.64835	0.0434905	IL6, HMOX1, TLR3	1.36161	143	45	19256	8.97716	1	1	1
GOTERM_BP_DIRECT	GO:0015031~protein transport	8	4.3956	0.0443034	SEC61A1, XBP1, SERP1, GOLT1A, CHMP4C, TOM1, COPZ2, RAB3IL1	1.35356	143	439	19256	2.45389	1	1	1
GOTERM_BP_DIRECT	GO:0032760~positive regulation of tumor necrosis factor production	4	2.1978	0.0457885	IL6, IL23A, SELENOK, TLR3	1.33924	143	108	19256	4.98731	1	1	1
GOTERM_BP_DIRECT	GO:0050729~positive regulation of inflammatory response	4	2.1978	0.0479009	IL23A, PDE2A, NMI, TLR3	1.31966	143	110	19256	4.89663	1	1	1

## Sheet: JQ1-dep ATF4-XBP1signature
ABCC9
AC004980.1
AC007906.2
AC018413.1
AC067930.4
AC080112.1
AC097359.2
AC107959.1
AC138150.2
AC141586.1
ACSL5
AEN
AKAP17A
AKNA
AL031587.5
AL118511.1
AL450992.2
AL662795.2
AP000688.2
APOL3
APOL6
ARSG
ASS1
BCAT1
BNC1
C14orf28
C17orf100
CCDC90B
CCND2
CCR10
CD274
CDH4
CDK20
CFB
CGRRF1
CLCN3
CREB3
CREBRF
CRYM-AS1
CSF3
CX3CL1
CXCL2
CXCL3
CXCL8
CXorf40B
DDOST
DDR2
DDRGK1
DERL1
DPAGT1
EDEM2
EIF5
ERAP1
FADS3
FGF2
FLJ22447
FLRT2
FTX
GPR35
GTPBP2
HCG18
HIST1H2AC
HIST1H3E
HM13
HOXB9
HSD17B7
IARS
IL1A
IL31RA
JAK2
KCTD21-AS1
KIF9-AS1
KIZ
KLF4
LINC00909
LINC01239
LMAN1
LONRF3
LOX
LRRC29
LZTFL1
MAP3K7CL
MARS
MATN1-AS1
MEI1
MID2
MKX
MON1A
MSC
MSC-AS1
MSMO1
NR3C2
NRP2
NSMAF
PAQR5
PEMT
PGPEP1
PIGA
PIM2
PSMG3-AS1
PSPH
PTGES2
PVR
RN7SL2
RNF185
SAMD9L
SDR42E1
SEC23B
SEC24D
SEC63
SFTA1P
SGPP2
SHISA9
SLC10A7
SLC16A1-AS1
SLC16A6
SLC30A7
SLC31A1
SNTB1
SOCS2
SRA1
SRSF8
SSR1
SSR3
STXBP5-AS1
TCEA1P2
TCP11L2
TIMM44
TMED2
TMEM171
TMEM39A
TMEM45A
TNFRSF9
TRAM1
TRANK1
TRIML2
TVP23B
TXNDC12
UHRF1BP1
USP36
VLDLR-AS1
VNN1
VNN2
Z97989.1
ZBED3-AS1
ZFP69B
ZMAT3
ZNF213
ZNF319
ZNF804A

## Sheet: GO JQ1-dep ATF4-XBP1 signature
Category	Term	Count	%	PValue	Genes	-LOG P VALUE	List Total	Pop Hits	Pop Total	Fold Enrichment	Bonferroni	Benjamini	FDR
GOTERM_BP_DIRECT	GO:0070098~chemokine-mediated signaling pathway	6	4.72441	3.82086e-05	CXCL8, GPR35, CXCL3, CXCL2, CX3CL1, CCR10	4.41784	105	70	19256	15.7192	0.0308089	0.0312928	0.0312928
GOTERM_BP_DIRECT	GO:0071222~cellular response to lipopolysaccharide	8	6.29921	8.52736e-05	IL1A, CD274, CSF3, CXCL8, JAK2, CXCL3, CXCL2, ASS1	4.06919	105	193	19256	7.60168	0.0674589	0.0349196	0.0349196
GOTERM_BP_DIRECT	GO:0006935~chemotaxis	6	4.72441	0.00054422	CREB3, CXCL8, FGF2, CXCL2, CX3CL1, CCR10	3.26423	105	123	19256	8.94588	0.359712	0.148572	0.148572
GOTERM_BP_DIRECT	GO:0006986~response to unfolded protein	4	3.14961	0.00327498	TRAM1, EDEM2, DERL1, CREBRF	2.48479	105	55	19256	13.3375	0.931888	0.529523	0.529523
GOTERM_BP_DIRECT	GO:0008285~negative regulation of cell proliferation	9	7.08661	0.00343541	IL1A, CXCL8, TNFRSF9, PEMT, PIM2, KLF4, JAK2, CGRRF1, FGF2	2.46402	105	459	19256	3.59589	0.940301	0.529523	0.529523
GOTERM_BP_DIRECT	GO:0043123~positive regulation of I-kappaB kinase/NF-kappaB signaling	6	4.72441	0.00387929	IL1A, TRIML2, PIM2, APOL3, MID2, CX3CL1	2.41125	105	192	19256	5.73095	0.958552	0.529523	0.529523
GOTERM_BP_DIRECT	GO:0060326~cell chemotaxis	4	3.14961	0.00670446	HOXB9, LOX, CX3CL1, CCR10	2.17364	105	71	19256	10.3319	0.995952	0.784422	0.784422
GOTERM_BP_DIRECT	GO:0030593~neutrophil chemotaxis	4	3.14961	0.00995484	CXCL8, CXCL3, CXCL2, CX3CL1	2.00197	105	82	19256	8.94588	0.999724	0.870442	0.870442
GOTERM_BP_DIRECT	GO:0019221~cytokine-mediated signaling pathway	5	3.93701	0.0101896	IL1A, CSF3, IL31RA, JAK2, CX3CL1	1.99184	105	156	19256	5.8779	0.999772	0.870442	0.870442
GOTERM_BP_DIRECT	GO:0034976~response to endoplasmic reticulum stress	4	3.14961	0.0106281	CREB3, CXCL8, DDRGK1, CREBRF	1.97354	105	84	19256	8.73288	0.999842	0.870442	0.870442
GOTERM_BP_DIRECT	GO:0006955~immune response	8	6.29921	0.0173091	IL1A, CD274, CSF3, CXCL8, JAK2, CXCL2, CX3CL1, CCR10	1.76173	105	492	19256	2.98196	0.999999	1	1
GOTERM_BP_DIRECT	GO:1990830~cellular response to leukemia inhibitory factor	4	3.14961	0.0178664	NRP2, PIGA, KLF4, MSC	1.74796	105	102	19256	7.19178	1	1	1
GOTERM_BP_DIRECT	GO:0007259~JAK-STAT cascade	3	2.3622	0.0206594	SOCS2, IL31RA, JAK2	1.68488	105	41	19256	13.4188	1	1	1
GOTERM_BP_DIRECT	GO:0010628~positive regulation of gene expression	8	6.29921	0.0212167	IL1A, CXCL8, DDRGK1, ZNF804A, TMED2, FTX, KLF4, FGF2	1.67332	105	513	19256	2.85989	1	1	1
GOTERM_BP_DIRECT	GO:0015939~pantothenate metabolic process	2	1.5748	0.0214309	VNN1, VNN2	1.66896	105	4	19256	91.6952	1	1	1
GOTERM_BP_DIRECT	GO:0006954~inflammatory response	7	5.51181	0.0240574	IL1A, CXCL8, VNN1, CXCL3, CXCL2, APOL3, CX3CL1	1.61875	105	411	19256	3.12344	1	1	1
GOTERM_BP_DIRECT	GO:0051091~positive regulation of sequence-specific DNA binding transcription factor activity	4	3.14961	0.026691	CSF3, JAK2, MID2, DDR2	1.57364	105	119	19256	6.16439	1	1	1
GOTERM_BP_DIRECT	GO:0035166~post-embryonic hemopoiesis	2	1.5748	0.0267172	KLF4, JAK2	1.57321	105	5	19256	73.3562	1	1	1
GOTERM_BP_DIRECT	GO:0045429~positive regulation of nitric oxide biosynthetic process	3	2.3622	0.028816	KLF4, JAK2, ASS1	1.54037	105	49	19256	11.228	1	1	1
GOTERM_BP_DIRECT	GO:0008284~positive regulation of cell proliferation	8	6.29921	0.0292807	CSF3, CCND2, BNC1, DDRGK1, IL31RA, SSR1, FGF2, CX3CL1	1.53342	105	549	19256	2.67236	1	1	1
GOTERM_BP_DIRECT	GO:0006888~ER to Golgi vesicle-mediated transport	4	3.14961	0.0334353	LMAN1, TMED2, SEC24D, SEC23B	1.47579	105	130	19256	5.64278	1	1	1
GOTERM_BP_DIRECT	GO:1904707~positive regulation of vascular smooth muscle cell proliferation	3	2.3622	0.0356388	JAK2, FGF2, DDR2	1.44808	105	55	19256	10.0031	1	1	1
GOTERM_BP_DIRECT	GO:1903721~positive regulation of I-kappaB phosphorylation	2	1.5748	0.037205	DDRGK1, CX3CL1	1.4294	105	7	19256	52.3973	1	1	1
GOTERM_BP_DIRECT	GO:0042981~regulation of apoptotic process	5	3.93701	0.0412039	USP36, CREB3, LOX, SRA1, JAK2	1.38506	105	240	19256	3.82063	1	1	1
GOTERM_BP_DIRECT	GO:0002067~glandular epithelial cell differentiation	2	1.5748	0.0424069	IL31RA, KLF4	1.37256	105	8	19256	45.8476	1	1	1
GOTERM_BP_DIRECT	GO:0071499~cellular response to laminar fluid shear stress	2	1.5748	0.0475809	KLF4, ASS1	1.32257	105	9	19256	40.7534	1	1	1
GOTERM_BP_DIRECT	GO:0060539~diaphragm development	2	1.5748	0.0475809	MSC, ASS1	1.32257	105	9	19256	40.7534	1	1	1

## Sheet: JQ1-independent XBP1 signature
AARS			AARS
AC007032.1			AC007032.1
AC007388.1			AC007388.1
AC012181.1			AC012181.1
AC034213.1			AC034213.1
AC089983.1			AC089983.1
AC125611.4			AC125611.4
AC135721.1			AC135721.1
AC139887.2			AC139887.2
AC233992.2			AC233992.2
AC243964.3			AC243964.3
AKTIP			AKTIP
AL035681.1			AL035681.1
AL354702.1			AL354702.1
AL390729.1			AL390729.1
AL591485.1			AL591485.1
ALDH1L2			ALDH1L2
AREG			AREG
ARG2			ARG2
ARHGEF2			ARHGEF2
ASAH2B			ASAH2B
ASNS			ASNS
ATP2B1-AS1			ATP2B1-AS1
BBC3			BBC3
BCDIN3D			BCDIN3D
BEX2			BEX2
BEX4			BEX4
BEX5			BEX5
BLVRB			BLVRB
BTG1			BTG1
BX640514.2			BX640514.2
C17orf51			C17orf51
CALR			CALR
CAMTA2			CAMTA2
CANX			CANX
CARS			CARS
CCNB1IP1			CCNB1IP1
CD55			CD55
CDC42EP3			CDC42EP3
CEBPG			CEBPG
CIDECP			CIDECP
CISD2			CISD2
CLDN1			CLDN1
CLGN			CLGN
CRELD1			CRELD1
CRELD2			CRELD2
DDIT3			DDIT3
DERL3			DERL3
DISP1			DISP1
DMGDH			DMGDH
DNAJB11			DNAJB11
DNAJB9			DNAJB9
DNAJC10			DNAJC10
DNAJC3			DNAJC3
DNAJC3-DT			DNAJC3-DT
EAF2			EAF2
EEF2KMT			EEF2KMT
EIF1			EIF1
ERICH2			ERICH2
ERN1			ERN1
ERO1B			ERO1B
EXOSC6			EXOSC6
FAM129A			FAM129A
FAM241A			FAM241A
FBXO25			FBXO25
FICD			FICD
FTH1P3			FTH1P3
FTL			FTL
FUT1			FUT1
GADD45A			GADD45A
GARS			GARS
GCC1			GCC1
GCLM			GCLM
GCNA			GCNA
GFOD1			GFOD1
GFPT1			GFPT1
GLRX			GLRX
GLRX2			GLRX2
GMDS-DT			GMDS-DT
GYPC			GYPC
HAGLR			HAGLR
HERPUD1			HERPUD1
HID1			HID1
HOXD8			HOXD8
HSP90B1			HSP90B1
HSP90B2P			HSP90B2P
HSP90B3P			HSP90B3P
HSPA5			HSPA5
HYOU1			HYOU1
ID2			ID2
IDH1			IDH1
IFRD1			IFRD1
IL20RB			IL20RB
INHBE			INHBE
ITPKA			ITPKA
KCNG1			KCNG1
KCNIP4			KCNIP4
KLHDC7B			KLHDC7B
LAMP3			LAMP3
LARP6			LARP6
LCA5L			LCA5L
LCN2			LCN2
LINC00662			LINC00662
LINC00888			LINC00888
LINC00960			LINC00960
LINC02035			LINC02035
LRRC49			LRRC49
LSMEM1			LSMEM1
LTB4R			LTB4R
LURAP1L			LURAP1L
MAFF			MAFF
MAGT1			MAGT1
MANF			MANF
MFAP3L			MFAP3L
MPP7			MPP7
MPV17L2			MPV17L2
MSTO2P			MSTO2P
MTHFD2			MTHFD2
MXD1			MXD1
MYCL			MYCL
NANS			NANS
NBR2			NBR2
NFIL3			NFIL3
NGF			NGF
NRCAM			NRCAM
NUCB2			NUCB2
OLAH			OLAH
OS9			OS9
OSGIN1			OSGIN1
PCDH1			PCDH1
PCK2			PCK2
PDIA3			PDIA3
PDIA4			PDIA4
PDIA6			PDIA6
PLEKHA6			PLEKHA6
PLK3			PLK3
PNPLA7			PNPLA7
PPIL6			PPIL6
PPP1R15A			PPP1R15A
PRPH			PRPH
PRSS16			PRSS16
PTPRH			PTPRH
RAB39B			RAB39B
RBM20			RBM20
RETSAT			RETSAT
RNF41			RNF41
RXYLT1			RXYLT1
SARS			SARS
SBDSP1			SBDSP1
SDCBP2			SDCBP2
SDF2L1			SDF2L1
SEL1L			SEL1L
SELENOS			SELENOS
SEPHS2			SEPHS2
SERPINB8			SERPINB8
SESN2			SESN2
SGTB			SGTB
SLC1A4			SLC1A4
SLC22A15			SLC22A15
SLC22A31			SLC22A31
SLC33A1			SLC33A1
SLC35B1			SLC35B1
SLC3A2			SLC3A2
SLC43A1			SLC43A1
SLC7A11			SLC7A11
SMG1P7			SMG1P7
SMPDL3B			SMPDL3B
SNHG1			SNHG1
SNX24			SNX24
SPX			SPX
SQSTM1			SQSTM1
SYNE1			SYNE1
SYVN1			SYVN1
TBX19			TBX19
TCEA1			TCEA1
THAP9-AS1			THAP9-AS1
TLCD2			TLCD2
TM6SF1			TM6SF1
TMEM41B			TMEM41B
TMEM44-AS1			TMEM44-AS1
TMEM50B			TMEM50B
TMEM79			TMEM79
TRIB3			TRIB3
TXNIP			TXNIP
UCHL1			UCHL1
UFM1			UFM1
UGDH			UGDH
ULBP1			ULBP1
UPP1			UPP1
VEGFA			VEGFA
WARS			WARS
WDR25			WDR25
WIPI1			WIPI1
ZFAND1			ZFAND1
ZFAND2A			ZFAND2A

## Sheet: GO JQ1-ind XBP1 sig.
Category	Term	Count	%	PValue		Genes	List Total	Pop Hits	Pop Total	Fold Enrichment	Bonferroni	Benjamini	FDR
GOTERM_BP_DIRECT	GO:0034976~response to endoplasmic reticulum stress	16	9.30233	4.07763e-17	16.3896	PDIA3, PPP1R15A, FICD, PDIA6, PDIA4, BBC3, HERPUD1, HSP90B1, ERN1, UFM1, OS9, DDIT3, DNAJC10, DNAJB9, TRIB3, HYOU1	142	84	19256	25.8296	4.12656e-14	4.12656e-14	4.10617e-14
GOTERM_BP_DIRECT	GO:0030433~ubiquitin-dependent ERAD pathway	14	8.13953	2.43061e-14	13.6143	HSPA5, SGTB, DERL3, SEL1L, SYVN1, HERPUD1, HSP90B1, CLGN, OS9, SELENOS, CANX, DNAJC10, DNAJB9, CALR	142	81	19256	23.438	2.46057e-11	1.22989e-11	1.22381e-11
GOTERM_BP_DIRECT	GO:0034975~protein folding in endoplasmic reticulum	8	4.65116	3.128e-13	12.5047	PDIA3, DNAJC3, ERO1B, HSPA5, CANX, DNAJC10, CALR, HSP90B1	142	11	19256	98.6223	3.16503e-10	1.05518e-10	1.04997e-10
GOTERM_BP_DIRECT	GO:0030968~endoplasmic reticulum unfolded protein response	9	5.23256	3.8808e-09	8.41108	SELENOS, OS9, HSPA5, DDIT3, DERL3, CANX, CALR, CLGN, HERPUD1	142	52	19256	23.4702	3.92736e-06	9.81842e-07	9.76991e-07
GOTERM_BP_DIRECT	GO:0006457~protein folding	12	6.97674	3.92318e-08	7.40636	PDIA3, ERO1B, HSP90B2P, CANX, DNAJB11, HYOU1, CALR, PDIA6, HSP90B1, PDIA4, CLGN, PPIL6	142	166	19256	9.80282	3.97018e-05	7.94052e-06	7.90128e-06
GOTERM_BP_DIRECT	GO:0030970~retrograde protein transport, ER to cytosol	6	3.48837	5.54988e-08	7.25572	SELENOS, OS9, SEL1L, SYVN1, HSP90B1, HERPUD1	142	15	19256	54.2423	5.61632e-05	9.3608e-06	9.31455e-06
GOTERM_BP_DIRECT	GO:0070059~intrinsic apoptotic signaling pathway in response to endoplasmic reticulum stress	6	3.48837	5.33287e-06	5.27304	ERN1, PPP1R15A, DDIT3, DNAJC10, TRIB3, BBC3	142	35	19256	23.2467	0.00538234	0.00077098	0.000767171
GOTERM_BP_DIRECT	GO:0006986~response to unfolded protein	6	3.48837	5.08125e-05	4.29403	DNAJC3, FICD, DDIT3, DNAJB9, MANF, HERPUD1	142	55	19256	14.7933	0.0501238	0.00642779	0.00639603
GOTERM_BP_DIRECT	GO:0010506~regulation of autophagy	5	2.90698	0.00223905	2.64994	DDIT3, LAMP3, CISD2, RAB39B, TRIB3	142	75	19256	9.04038	0.896528	0.251768	0.250525
GOTERM_BP_DIRECT	GO:0051775~response to redox state	3	1.74419	0.00280405	2.55221	SELENOS, SLC7A11, GLRX2	142	11	19256	36.9834	0.941673	0.257973	0.256698
GOTERM_BP_DIRECT	GO:0006983~ER overload response	3	1.74419	0.00280405	2.55221	SELENOS, HSPA5, DDIT3	142	11	19256	36.9834	0.941673	0.257973	0.256698
GOTERM_BP_DIRECT	GO:0042127~regulation of cell proliferation	6	3.48837	0.0072062		BEX4, OSGIN1, TXNIP, SLC7A11, ARHGEF2, TBX19	142	164	19256	4.96118	0.999337	0.545257	0.542563
GOTERM_BP_DIRECT	GO:0042149~cellular response to glucose starvation	4	2.32558	0.00725843		HSPA5, SESN2, ASNS, UPP1	142	54	19256	10.0449	0.999372	0.545257	0.542563
GOTERM_BP_DIRECT	GO:0060749~mammary gland alveolus development	3	1.74419	0.00754308		ID2, AREG, VEGFA	142	18	19256	22.6009	0.99953	0.545257	0.542563
GOTERM_BP_DIRECT	GO:1902236~negative regulation of endoplasmic reticulum stress-induced intrinsic apoptotic signaling pathway	3	1.74419	0.00839029		SELENOS, SYVN1, HERPUD1	142	19	19256	21.4114	0.999802	0.566065	0.563268
GOTERM_BP_DIRECT	GO:0010595~positive regulation of endothelial cell migration	4	2.32558	0.0136192		LCN2, CALR, FUT1, VEGFA	142	68	19256	7.9768	0.999999	0.830339	0.826237
GOTERM_BP_DIRECT	GO:0006915~apoptotic process	11	6.39535	0.0139484		PPP1R15A, PLK3, BEX2, GADD45A, AKTIP, EAF2, LCN2, GLRX2, PTPRH, SQSTM1, BBC3	142	607	19256	2.45743	0.999999	0.830339	0.826237
GOTERM_BP_DIRECT	GO:1904273~L-alanine import across plasma membrane	2	1.16279	0.0218078		SLC3A2, SLC1A4	142	3	19256	90.4038	1	1	0.996044
GOTERM_BP_DIRECT	GO:1903894~regulation of IRE1-mediated unfolded protein response	2	1.16279	0.0218078		FICD, HSPA5	142	3	19256	90.4038	1	1	0.996044
GOTERM_BP_DIRECT	GO:0002502~peptide antigen assembly with MHC class I protein complex	2	1.16279	0.0289717		PDIA3, CALR	142	4	19256	67.8028	1	1	0.996044
GOTERM_BP_DIRECT	GO:0055085~transmembrane transport	6	3.48837	0.0309195		SLC22A15, SLC35B1, SLC33A1, MAGT1, SLC22A31, DISP1	142	238	19256	3.41863	1	1	0.996044
GOTERM_BP_DIRECT	GO:1903895~negative regulation of IRE1-mediated unfolded protein response	2	1.16279	0.0360834		HSPA5, DNAJB9	142	5	19256	54.2423	1	1	0.996044
GOTERM_BP_DIRECT	GO:0051208~sequestering of calcium ion	2	1.16279	0.0360834		CALR, HSP90B1	142	5	19256	54.2423	1	1	0.996044
GOTERM_BP_DIRECT	GO:0006865~amino acid transport	3	1.74419	0.0362435		SLC43A1, SLC3A2, SLC1A4	142	41	19256	9.92236	1	1	0.996044
GOTERM_BP_DIRECT	GO:0045454~cell redox homeostasis	3	1.74419	0.0395376		SELENOS, DDIT3, GLRX2	142	43	19256	9.46086	1	1	0.996044
GOTERM_BP_DIRECT	GO:0000422~mitophagy	3	1.74419	0.0412257		CISD2, WIPI1, SQSTM1	142	44	19256	9.24584	1	1	0.996044
GOTERM_BP_DIRECT	GO:0006749~glutathione metabolic process	3	1.74419	0.0464487		IDH1, SLC7A11, GLRX2	142	47	19256	8.65568	1	1	0.996044

## Sheet: JQ1-ind ATF4-XBP1 sig.
AC007405.3
AC012181.2
AL121772.1
AL353743.1
ATP2B1
ATP6V0E2-AS1
BEND7
C2CD2L
CBX4
CCDC171
CCDC91
CYP2R1
DAGLB
DLGAP1-AS2
DNAJC1
DNAJC6
DNAL1
EDEM1
FAM86B3P
FAM86C1
FBXO42
FLRT1
FRG1BP
FYN
GCH1
GPR1
HERC2P3
HSPA13
IL21R
JMY
KITLG
LINC01128
LINC01426
LINC01547
LINC01881
LMO4
MAP1LC3B
MID1IP1
MPC1
MSR1
MTHFR
NFE2L1
NMRAL2P
NTNG1
OCLN
OSCAR
PHGDH
PMAIP1
PNPLA8
PROB1
PSAT1
PTPDC1
RHBDD1
RPGR
SLC1A5
SLC39A14
SLC48A1
SLC7A1
SLC7A2
SLC9A1
SLFN5
SLFNL1-AS1
SNORA73B
SUGT1P4-STRA6LP
SUSD6
TBRG1
THAP10
TMEM182
TMEM241
TNFRSF10B
TUBE1
TXNRD1
UNC5B
WDR41
WDR5B
ZBTB11-AS1

## Sheet: GO JQ1-ind ATF4-XBP1 sig.
Category	Term	Count	%	PValue	Genes	List Total	Pop Hits	Pop Total	Fold Enrichment	Bonferroni	Benjamini	FDR
GOTERM_BP_DIRECT	GO:0006865~amino acid transport	3	4.28571	0.00545463	SLC1A5, SLC7A1, SLC7A2	53	41	19308	26.6562	0.919659	1	1
GOTERM_BP_DIRECT	GO:1903352~L-ornithine transmembrane transport	2	2.85714	0.00805823	SLC7A1, SLC7A2	53	3	19308	242.868	0.976005	1	1
GOTERM_BP_DIRECT	GO:0097638~L-arginine import across plasma membrane	2	2.85714	0.013395	SLC7A1, SLC7A2	53	5	19308	145.721	0.998004	1	1
GOTERM_BP_DIRECT	GO:1903401~L-lysine transmembrane transport	2	2.85714	0.0160528	SLC7A1, SLC7A2	53	6	19308	121.434	0.999425	1	1
GOTERM_BP_DIRECT	GO:0006564~L-serine biosynthetic process	2	2.85714	0.0187035	PSAT1, PHGDH	53	7	19308	104.086	0.999834	1	1
GOTERM_BP_DIRECT	GO:1903826~arginine transmembrane transport	2	2.85714	0.0292368	SLC7A1, SLC7A2	53	11	19308	66.2367	0.999999	1	1
GOTERM_BP_DIRECT	GO:0015807~L-amino acid transport	2	2.85714	0.0370639	SLC7A1, SLC7A2	53	14	19308	52.0431	1	1	1
GOTERM_BP_DIRECT	GO:0089718~amino acid import across plasma membrane	2	2.85714	0.0370639	SLC7A1, SLC7A2	53	14	19308	52.0431	1	1	1
GOTERM_BP_DIRECT	GO:0001516~prostaglandin biosynthetic process	2	2.85714	0.0499717	PNPLA8, DAGLB	53	19	19308	38.3476	1	1	1
